# Supplementary material for: Multi-omics characterization of RNA modification enzymes identifies NAT10 as a functionally validated prognostic biomarker in hepatocellular carcinoma
Source: Front Immunol. 2026 Jan 28;17:1764106. doi: 10.3389/fimmu.2026.1764106 (PMC12891137; doi:10.3389/fimmu.2026.1764106)
Supplement: Supplementary file 2 [file DataSheet2.zip]

Archive with 17 entries (16 files):
- Suplementary_tables/
- Suplementary_tables/Table 1.xlsx
- Suplementary_tables/Table 10.xlsx
- Suplementary_tables/Table 11.xlsx
- Suplementary_tables/Table 12.xlsx
- Suplementary_tables/Table 13.xlsx
- Suplementary_tables/Table 14.xlsx
- Suplementary_tables/Table 15.xlsx
- Suplementary_tables/Table 16.xlsx
- Suplementary_tables/Table 2.xlsx
- Suplementary_tables/Table 3.xlsx
- Suplementary_tables/Table 4.xlsx
- Suplementary_tables/Table 5.xlsx
- Suplementary_tables/Table 6.xlsx
- Suplementary_tables/Table 7.xlsx
- Suplementary_tables/Table 8.xlsx
- Suplementary_tables/Table 9.xlsx
