# Supplementary material for: Multi-omics characterization of RNA modification enzymes identifies NAT10 as a functionally validated prognostic biomarker in hepatocellular carcinoma
Source: Front Immunol. 2026 Jan 28;17:1764106. doi: 10.3389/fimmu.2026.1764106 (PMC12891137; doi:10.3389/fimmu.2026.1764106)
Supplement: Supplementary file 2 [file DataSheet2.zip › Suplementary_tables/Table 1.xlsx]

## Sheet: Sheet1
Table 1. Comprehensive list of 105 RNA modification enzyme (RME) genes analyzed in this study.
Genes
ADAR1
ADAR2
ADAR3
ADAT1
ADAT2
ADAT3
ALKBH1
ALKBH3
ALKBH5
ALKBH7
ALKBH8
CDK5RAP1
CDKAL1
CMTR1
CMTR2
CTU1
CTU2
DKC1
DNMT2
DTWD1
DTWD2
DUS1L
DUS2L
DUS3L
DUS4L
ELP3
EMG1
FBL
FTO
FTSJ1
FTSJ3
GTPBP3
KIAA1429
KIAA1456
METTL1
METTL14
METTL16
METTL2A
METTL2B
METTL3
METTL5
METTL6
METTL8
MRM1
MRM2
MRM3
MTO1
NAT10
NSUN1
NSUN2
NSUN3
NSUN4
NSUN5
NSUN6
NSUN7
OSGEP
PUS1
PUS10
PUS3
PUS4
PUS7
PUS7L
PUSL1
QRSL1
QTRT1
QTRT2
RPUSD1
RPUSD2
RPUSD3
RPUSD4
SEPSECS
THG1L
THUMPD1
THUMPD2
THUMPD3
TRIT1
TRMO
TRMT1
TRMT10A
TRMT10B
TRMT10C
TRMT11
TRMT112
TRMT12
TRMT13
TRMT1L
TRMT2A
TRMT2B
TRMT44
TRMT5
TRMT6
TRMT61A
TRMT61B
TRMU
TRNT1
TRUB2
TUT1
TUT4
TUT7
TYW1
TYW3
TYW5
URM1
WDR4
ZCCHC4
