# Supplementary material for: Multi-omics characterization of RNA modification enzymes identifies NAT10 as a functionally validated prognostic biomarker in hepatocellular carcinoma
Source: Front Immunol. 2026 Jan 28;17:1764106. doi: 10.3389/fimmu.2026.1764106 (PMC12891137; doi:10.3389/fimmu.2026.1764106)
Supplement: Supplementary file 2 [file DataSheet2.zip › Suplementary_tables/Table 10.xlsx]

## Sheet: Table S10_univariate_cox_result
Table 10. Univariate Cox regression analysis of the 12 prognostic RME genes in TCGA-LIHC. This table presents hazard ratios (HR), 95% confidence intervals (CI), and p-values from univariate Cox proportional hazards regression for each RME gene. Multivariate analysis results adjusting for clinical covariates (age, gender, tumor stage, and T classification) are also included.
variable	level	n	events	HR	HR_lower	HR_upper	pvalue
T	variableT4	359	127	5.40881	2.69694	10.8476	1.99e-06
stage	variableIII	339	114	2.72955	1.78434	4.17546	3.66e-06
T	variableT3	359	127	2.66447	1.75128	4.05383	4.72e-06
DKC1	NA	362	128	1.42913	1.22349	1.66934	6.65e-06
NAT10	NA	362	128	1.34967	1.17365	1.55208	2.6e-05
NOP2	NA	362	128	1.34792	1.1416	1.59152	0.00042778
FTSJ1	NA	362	128	1.27344	1.10635	1.46578	0.000756642
WDR4	NA	362	128	1.23095	1.0808	1.40195	0.00174341
PUS1	NA	362	128	1.27679	1.09374	1.49048	0.00196884
ADAT2	NA	362	128	1.26573	1.09002	1.46977	0.00199886
TRMT1	NA	362	128	1.22988	1.07097	1.41238	0.00337647
stage	variableIV	339	114	5.59485	1.72351	18.1619	0.00415592
TRMU	NA	362	128	1.21039	1.05354	1.39059	0.00700696
METTL1	NA	362	128	1.19444	1.04414	1.36638	0.00961436
GTPBP3	NA	362	128	1.19021	1.02035	1.38835	0.0266646
RPUSD1	NA	362	128	1.11126	0.987125	1.25102	0.0808882
age	NA	362	128	1.01062	0.996872	1.02456	0.130632
T	variableT2	359	127	1.41987	0.889478	2.26653	0.141795
stage	variableII	339	114	1.40227	0.85201	2.30791	0.183534
gender	variablemale	362	128	0.820769	0.574257	1.1731	0.278421
N	variableN1	250	83	2.05455	0.503039	8.39135	0.315888
