# Supplementary material for: Multi-omics characterization of RNA modification enzymes identifies NAT10 as a functionally validated prognostic biomarker in hepatocellular carcinoma
Source: Front Immunol. 2026 Jan 28;17:1764106. doi: 10.3389/fimmu.2026.1764106 (PMC12891137; doi:10.3389/fimmu.2026.1764106)
Supplement: Supplementary file 2 [file DataSheet2.zip › Suplementary_tables/Table 11.xlsx]

## Sheet: Table S11_multivariable_cox_res
Table 11. Multivariate Cox regression analysis of the 12 prognostic RME genes in TCGA-LIHC. This table presents hazard ratios (HR), 95% confidence intervals (CI), and p-values from univariate Cox proportional hazards regression for each RME gene. Multivariate analysis results adjusting for clinical covariates (age, gender, tumor stage, and T classification) are also included.
variable	n	events	HR	pvalue
age	338	114	1.01141	0.145646
gendermale	338	114	0.818481	0.327609
stageII	338	114	5.3173e+06	0.994076
stageIII	338	114	2.6043	0.349711
stageIV	338	114	5.2848	0.187209
TT2	338	114	2.34e-07	0.99416
TT3	338	114	0.921153	0.936194
TT4	338	114	1.23832	0.847649
riskScore	338	114	2.51671	6.89e-06
