# Supplementary material for: Multi-omics characterization of RNA modification enzymes identifies NAT10 as a functionally validated prognostic biomarker in hepatocellular carcinoma
Source: Front Immunol. 2026 Jan 28;17:1764106. doi: 10.3389/fimmu.2026.1764106 (PMC12891137; doi:10.3389/fimmu.2026.1764106)
Supplement: Supplementary file 2 [file DataSheet2.zip › Suplementary_tables/Table 12.xlsx]

## Sheet: Table S12
Table 12. Clinical characteristics of TCGA-LIHC patients stratified by RME-based risk score. Baseline clinicopathological features of patients in the high-risk and low-risk groups, including age, gender, TNM stage, histological grade.
patient_id	time	event	age	gender	stage	T	riskScore	risk_group
TCGA-DD-AAD2	658	0	66.3135	male	I	T1	-0.223901	Low
TCGA-4R-AA8I	262	1	66.4723	male	II	T2	-0.122891	Low
TCGA-FV-A4ZP	2486	1	78.7707	male	III	T3	0.222431	Low
TCGA-DD-AAE9	722	0	69.681	male	I	T1	-0.0811839	Low
TCGA-G3-A25X	1779	0	73.8891	male	II	T2	0.0633727	Low
TCGA-CC-5261	97	1	44.8268	male	II	T2	0.267154	Low
TCGA-2Y-A9H8	633	1	85.755	female	NA	T1	-0.229118	Low
TCGA-DD-AAD1	564	0	51.4552	female	I	T1	0.0333464	Low
TCGA-MR-A8JO	330	0	34.6858	male	I	T1	0.05962	Low
TCGA-ED-A4XI	819	0	58.8556	male	II	T2	-0.412457	Low
TCGA-DD-A39X	1694	1	78.1054	female	I	T1	-0.34215	Low
TCGA-5R-AA1C	520	0	57.6947	male	II	T2	-0.0384883	Low
TCGA-DD-A11A	79	0	67.4771	male	I	T1	-0.2887	Low
TCGA-DD-AADI	1085	0	43.6085	female	I	T1	-0.0178014	Low
TCGA-DD-AADU	554	0	60.0684	male	II	T2	-0.378256	Low
TCGA-BC-A10U	837	1	69.2813	male	NA	T2	-0.049957	Low
TCGA-RC-A7SF	579	0	66.8912	male	I	T1	-0.340875	Low
TCGA-DD-AAVX	1718	0	38.3737	male	II	T2	-0.0790015	Low
TCGA-DD-A1ED	2301	0	68.553	male	I	T1	-0.475454	Low
TCGA-BC-A5W4	547	1	69.8234	male	III	T3	-0.183972	Low
TCGA-DD-AAE7	644	0	72.7392	male	I	T1	-0.399837	Low
TCGA-G3-A3CI	180	0	71.7974	male	I	T1	-0.453942	Low
TCGA-DD-AACI	1618	0	69.0924	male	II	T2	0.0243923	Low
TCGA-2Y-A9GU	1939	0	55.269	female	I	T1	-0.489441	Low
TCGA-ED-A5KG	854	0	60.9391	female	II	T2	0.539298	High
TCGA-G3-A25V	860	0	68.8405	male	I	T1	-0.176277	Low
TCGA-CC-5264	102	1	71.1266	male	III	T3	0.892547	High
TCGA-DD-A3A2	2131	1	76.4682	female	I	T1	-0.535544	Low
TCGA-2Y-A9H9	697	0	70.2806	male	I	T1	-0.338441	Low
TCGA-5C-AAPD	20	0	61.744	male	II	T2	0.51519	High
TCGA-DD-A39V	643	1	77.3552	male	II	T2	-0.259905	Low
TCGA-DD-AACA	2301	0	65.6345	male	I	T1	-0.0971721	Low
TCGA-UB-A7MC	500	0	59.5017	male	III	T3	0.138119	Low
TCGA-DD-AADO	453	0	55.1376	male	I	T1	-0.0788317	Low
TCGA-G3-A3CJ	594	0	52.8542	male	II	T2	-0.430172	Low
TCGA-DD-A1EI	183	0	46.809	male	I	T1	-0.105651	Low
TCGA-DD-AADV	574	0	50.1027	male	I	T1	-0.115751	Low
TCGA-G3-A25Y	452	1	52.1697	female	I	T1	0.303211	High
TCGA-DD-A1EL	415	1	23.4716	male	II	T2	0.158482	Low
TCGA-DD-AAEK	1067	0	51.3539	male	II	T2	-0.397144	Low
TCGA-UB-AA0U	327	0	60.1916	male	II	T2	-0.192444	Low
TCGA-DD-AACC	1685	1	61.5989	male	I	T1	-0.111127	Low
TCGA-DD-AAD8	1219	0	73.3224	female	I	T1	-0.0495515	Low
TCGA-WQ-AB4B	395	0	62.3381	male	II	T2	-0.22506	Low
TCGA-LG-A9QD	366	0	68.3614	male	III	T3	-0.347202	Low
TCGA-ED-A8O5	406	0	59.269	female	III	T3	-0.0908106	Low
TCGA-ED-A7PX	6	0	48.2902	female	II	T2	0.821516	High
TCGA-XR-A8TC	1339	0	43.3046	female	I	T1	0.0964745	Low
TCGA-DD-AAVQ	2728	0	38.0862	male	I	T1	0.116732	Low
TCGA-DD-AAEH	784	0	73.6318	male	I	T1	-0.114342	Low
TCGA-CC-A5UD	304	1	45.7276	male	III	T3	0.1047	Low
TCGA-CC-A3MC	363	0	54.9405	male	III	T3	-0.128315	Low
TCGA-K7-A6G5	512	0	66.3463	male	I	T1	-0.276117	Low
TCGA-BC-A3KF	8	0	66.6064	female	I	T1	-0.225705	Low
TCGA-DD-A118	3437	0	77.7714	female	II	T2	-0.340513	Low
TCGA-WX-AA46	756	0	61.9822	male	II	T2	-0.37374	Low
TCGA-BC-A3KG	680	0	68.6133	female	II	T2	0.100069	Low
TCGA-XR-A8TF	693	1	74.319	male	I	T1	0.392325	High
TCGA-G3-A25T	1553	0	45.0678	female	III	T3	0.0652651	Low
TCGA-DD-AAD6	672	0	66.2149	male	III	T3	0.493788	High
TCGA-DD-AAW2	1855	0	69.5962	male	I	T1	-0.0133856	Low
TCGA-ED-A8O6	56	1	50.8474	female	III	T3	0.637874	High
TCGA-G3-A5SL	621	0	70.2834	male	II	T2	-0.349974	Low
TCGA-MR-A520	229	0	58.5845	male	I	T1	-0.537799	Low
TCGA-DD-A4NO	2245	0	65.9548	male	I	T1	-0.0717271	Low
TCGA-DD-AACO	1876	0	40.5092	male	I	T1	-0.383251	Low
TCGA-G3-AAV0	476	0	58.1766	male	I	T1	-0.281527	Low
TCGA-ES-A2HS	688	1	80.1314	male	I	T1	-0.413901	Low
TCGA-DD-A73B	283	1	72.2519	female	I	T1	-0.142888	Low
TCGA-ED-A7XO	427	0	29.6454	male	III	T3	-0.202014	Low
TCGA-DD-AADR	2028	0	58.089	male	I	T1	0.0596737	Low
TCGA-DD-A11B	14	1	73.5305	male	I	T1	-0.407191	Low
TCGA-DD-AACV	1531	0	53.8261	male	I	T1	-0.0582131	Low
TCGA-DD-AADW	587	0	48.6817	male	I	T1	0.394785	High
TCGA-BC-4073	849	0	73.3607	male	III	T3	0.112757	Low
TCGA-RC-A7S9	640	0	47.6468	female	I	T1	-0.190537	Low
TCGA-DD-AADP	458	0	45.8864	male	I	T1	-0.168997	Low
TCGA-2Y-A9H6	357	0	68.397	female	I	T1	-0.336466	Low
TCGA-CC-A7IK	262	1	59.0062	male	III	T3	-0.0557962	Low
TCGA-DD-A1EC	602	0	20.1588	female	I	T1	-0.247032	Low
TCGA-EP-A3JL	303	0	76.3477	male	I	T1	0.141627	Low
TCGA-DD-A39Y	171	1	67.8138	male	I	T1	0.761214	High
TCGA-DD-A116	1622	1	68.2656	male	III	T3	-0.37843	Low
TCGA-DD-A4NH	917	0	65.3388	female	III	T3	0.345625	High
TCGA-RC-A7SK	472	0	59.7235	male	I	T1	-0.396271	Low
TCGA-CC-A123	219	0	24.9336	female	III	T3	-0.0388301	Low
TCGA-DD-AACS	1804	0	39.6249	male	I	T1	-0.0213687	Low
TCGA-DD-AADF	115	1	64.6516	female	I	T1	-0.157137	Low
TCGA-DD-A4NL	1711	0	46.1985	male	I	T1	-0.527053	Low
TCGA-2Y-A9GX	2442	0	68.345	male	I	T1	-0.0671213	Low
TCGA-2Y-A9GW	1271	1	64.5777	male	I	T1	0.198746	Low
TCGA-DD-AADK	1049	0	68.5722	female	II	T2	-0.177606	Low
TCGA-CC-5260	87	1	61.1773	female	III	T4	0.261223	Low
TCGA-RC-A7SH	468	0	42.601	male	II	T2	0.6758	High
TCGA-CC-5258	129	1	48.1478	male	II	T2	0.32226	High
TCGA-DD-AADM	12	1	58.4504	male	II	T2	-0.229846	Low
TCGA-BC-A10R	308	1	66.4586	female	NA	T3	-0.32653	Low
TCGA-CC-A7IH	365	0	58.538	male	III	T3	0.0375498	Low
TCGA-DD-AAVY	1970	0	56.6982	male	III	T3	0.11102	Low
TCGA-CC-A7IL	278	1	61.1061	male	III	T3	-0.363816	Low
TCGA-DD-AAVR	2513	0	44.2355	male	I	T1	-0.341023	Low
TCGA-XR-A8TE	925	0	16.0493	male	III	T3	-0.0492067	Low
TCGA-DD-A3A9	931	1	64.4107	female	IV	T4	-0.245886	Low
TCGA-DD-A119	223	1	40.0082	male	IV	T3	-0.398126	Low
TCGA-BC-A10Z	34	1	62.7324	female	I	T1	-0.260478	Low
TCGA-DD-AACQ	432	1	50.4559	male	II	T2	0.0245137	Low
TCGA-DD-AACZ	171	1	63.6003	female	I	T1	1.28534	High
TCGA-QA-A7B7	94	0	48.2847	male	II	T2	0.245916	Low
TCGA-DD-AAVW	2317	0	35.5537	male	I	T1	-0.186402	Low
TCGA-DD-A3A7	419	1	67.3484	male	III	T3	-0.00482996	Low
TCGA-WX-AA44	615	0	64.7611	female	I	T1	0.080113	Low
TCGA-DD-A3A4	612	1	37.6153	male	III	T3	-0.0940562	Low
TCGA-GJ-A6C0	31	1	75.6359	female	II	T2	-0.186317	Low
TCGA-ZS-A9CE	1241	0	79.5373	female	II	T2	-0.368601	Low
TCGA-BC-4072	1490	1	74.3655	female	III	T3	-0.104051	Low
TCGA-UB-A7MF	214	1	56.9884	male	III	T3	-0.18445	Low
TCGA-ZP-A9CY	782	0	66.319	female	NA	T1	-0.384079	Low
TCGA-DD-AAW3	1633	0	69.1417	male	I	T1	-0.137541	Low
TCGA-KR-A7K7	951	0	61.8398	female	II	T2	0.53301	High
TCGA-DD-A4NI	816	0	67.1211	male	II	T2	-0.501323	Low
TCGA-G3-AAV2	372	0	50.2752	male	I	T1	-0.0653234	Low
TCGA-DD-AACL	107	1	66.6804	female	I	T1	0.676373	High
TCGA-DD-A3A5	3125	1	66.4969	female	III	T3	-0.549794	Low
TCGA-3K-AAZ8	396	0	65.8344	male	III	T3	-0.0921237	Low
TCGA-GJ-A3OU	879	0	59.332	male	I	T1	0.123059	Low
TCGA-G3-A25S	416	1	64.5339	male	I	T1	0.409848	High
TCGA-G3-A7M8	430	0	31.5592	male	I	T1	-0.329402	Low
TCGA-DD-AADD	1231	0	51.3402	male	I	T1	0.28247	Low
TCGA-G3-A7M6	632	0	60.794	female	I	T1	0.915528	High
TCGA-G3-A3CK	585	0	61.4976	male	I	T1	-0.163817	Low
TCGA-ED-A66Y	296	1	51.4634	female	III	T3	0.412273	High
TCGA-CC-A8HT	140	1	74.8364	male	III	T3	0.499847	High
TCGA-DD-AAEG	719	0	59.8303	female	I	T1	-0.155437	Low
TCGA-DD-AAE1	552	0	52.219	male	I	T1	-0.00900213	Low
TCGA-G3-AAV5	354	0	67.5017	male	II	T2	0.457591	High
TCGA-LG-A6GG	387	0	79.0445	female	II	T2	-0.261148	Low
TCGA-DD-A4NK	1210	1	80.0657	female	III	T3	-0.284289	Low
TCGA-DD-AACD	381	1	48.8104	male	I	T1	0.0739586	Low
TCGA-BC-A216	1351	0	62.883	female	III	T3	-0.275733	Low
TCGA-RG-A7D4	1098	0	69.2731	male	II	T2	0.806752	High
TCGA-DD-AAE3	566	0	50.0233	male	I	T1	-0.506184	Low
TCGA-G3-A6UC	671	0	65.1417	male	III	T3	-0.161925	Low
TCGA-DD-A4NV	2398	0	61.4319	male	III	T3	-0.144764	Low
TCGA-DD-A3A6	3258	1	72.0575	female	II	T2	-0.456827	Low
TCGA-DD-AAVS	1823	0	56.3614	male	I	T1	0.0137078	Low
TCGA-DD-A4ND	2746	0	56.898	female	I	T1	-0.119764	Low
TCGA-DD-A4NE	660	1	75.4251	female	III	T3	-0.133155	Low
TCGA-DD-AAVU	2202	0	46.2396	male	II	T2	0.0512649	Low
TCGA-CC-A9FS	211	0	55.1869	male	II	T2	0.620894	High
TCGA-CC-A9FW	248	0	68.1478	male	III	T3	0.518586	High
TCGA-G3-AAV3	412	0	58.7242	female	II	T2	0.0062421	Low
TCGA-BW-A5NO	20	0	50.6776	male	III	T3	-0.101523	Low
TCGA-KR-A7K2	829	0	64.8843	male	I	T1	-0.247438	Low
TCGA-DD-A3A3	535	1	45.744	male	I	T1	-0.440169	Low
TCGA-MI-A75G	698	0	63.7481	male	II	T2	-0.214675	Low
TCGA-DD-AADQ	436	0	59.5647	male	II	T2	-0.235866	Low
TCGA-NI-A4U2	1791	1	71.2142	male	III	T3	-0.295964	Low
TCGA-DD-AADY	555	0	55.3949	female	I	T1	-0.204144	Low
TCGA-DD-AAE2	638	0	51.1841	male	I	T1	-0.182956	Low
TCGA-G3-A7M5	447	0	76.5585	male	I	T1	-0.0568298	Low
TCGA-DD-AAE6	141	0	59.5866	female	I	T1	0.209003	Low
TCGA-DD-AAD0	137	0	73.3224	female	I	T1	-0.164183	Low
TCGA-DD-AACB	2324	0	74.204	female	I	T1	0.0717913	Low
TCGA-EP-A12J	570	0	62.9624	male	I	T1	-0.327755	Low
TCGA-2Y-A9H2	1731	0	64.7584	female	I	T1	0.61696	High
TCGA-DD-A4NN	899	1	56.2574	female	I	T1	0.344996	High
TCGA-XR-A8TD	1030	0	49.0294	female	III	T3	-0.179901	Low
TCGA-DD-A1EA	2415	0	68.2409	male	II	T2	0.0292263	Low
TCGA-UB-A7MD	52	1	67.6715	male	I	T1	0.00141306	Low
TCGA-DD-A1EE	349	1	73.5332	male	III	T3	-0.143222	Low
TCGA-DD-AAD3	1295	0	43.0007	male	I	T1	-0.352531	Low
TCGA-2Y-A9H7	1168	0	81.4565	female	I	T1	0.0278003	Low
TCGA-UB-A7ME	486	0	51.5975	male	I	T1	-0.0436048	Low
TCGA-DD-A4NA	1008	0	67.3593	female	III	T2	0.0281245	Low
TCGA-DD-A1EB	2017	0	72.4736	female	I	T1	-0.431568	Low
TCGA-DD-AAED	763	0	51.258	male	I	T1	0.160202	Low
TCGA-BC-A217	1397	1	75.0472	female	II	T2	-0.0365928	Low
TCGA-DD-A4NF	942	0	72.0876	male	I	T1	-0.122124	Low
TCGA-CC-A8HV	279	1	51.8412	female	II	T2	0.573316	High
TCGA-G3-A25U	1636	0	63.5373	female	I	T1	-0.0557052	Low
TCGA-UB-A7MB	601	0	24.5065	male	II	T2	-0.0348903	Low
TCGA-DD-AACJ	2102	0	75.3676	male	II	T2	-0.126938	Low
TCGA-DD-A11C	662	0	69.5496	male	I	T1	-0.422435	Low
TCGA-BC-A112	153	1	80.7967	male	NA	T3	0.906693	High
TCGA-XR-A8TG	898	0	58.9843	male	I	T1	-0.334849	Low
TCGA-DD-AADG	1145	0	70.8747	male	III	T3	-0.205462	Low
TCGA-K7-A5RF	631	0	64.4956	male	I	T1	-0.473468	Low
TCGA-NI-A8LF	799	0	74.3655	male	I	T1	-0.418947	Low
TCGA-DD-AACT	1562	0	69.2457	female	I	T1	-0.390397	Low
TCGA-DD-AADA	1233	0	66.4969	female	I	T1	-0.406153	Low
TCGA-WX-AA47	556	1	33.0075	female	III	T3	-0.188283	Low
TCGA-BC-A10T	837	1	76.5065	male	NA	T4	-0.298815	Low
TCGA-EP-A3RK	363	0	73.8809	male	III	T3	-0.147679	Low
TCGA-BD-A3ER	1115	0	62.0315	male	II	T2	-0.0865819	Low
TCGA-ZS-A9CD	1386	1	73.6893	male	II	T2	0.168816	Low
TCGA-DD-A39W	827	1	29.2923	female	III	T3	-0.446933	Low
TCGA-5R-AAAM	46	1	65.7632	female	II	T2	-0.356154	Low
TCGA-CC-A7II	399	0	54.9733	male	III	T3	2.01923	High
TCGA-2Y-A9GZ	848	1	82.36	female	II	T2	-0.225921	Low
TCGA-G3-AAUZ	480	0	48.6242	male	I	T1	-0.404827	Low
TCGA-RC-A6M5	15	0	20.9008	female	IV	T1	-0.300646	Low
TCGA-CC-5263	129	1	35.217	male	III	T3	0.323786	High
TCGA-DD-AACH	195	1	69.9357	male	II	T2	0.379585	High
TCGA-G3-AAV1	359	1	51.9452	male	III	T4	0.038039	Low
TCGA-DD-AADS	474	0	63.5921	male	I	T1	-0.562581	Low
TCGA-ES-A2HT	438	1	54.82	male	I	T1	-0.260337	Low
TCGA-EP-A2KC	19	1	62.0862	male	I	T1	0.0551074	Low
TCGA-CC-A1HT	101	1	50.7953	male	III	T3	0.864667	High
TCGA-RC-A6M4	22	0	74.8172	female	III	T3	-0.244463	Low
TCGA-DD-AAEE	810	0	55.8412	male	I	T1	-0.138058	Low
TCGA-DD-AAE4	608	0	49.306	female	I	T1	-0.512125	Low
TCGA-CC-5259	250	0	60.0849	female	III	T4	-0.386782	Low
TCGA-FV-A3R3	366	1	38.9624	female	I	T1	-0.431137	Low
TCGA-CC-A3MB	315	1	36.2902	male	III	T3	0.3987	High
TCGA-DD-A73E	44	0	66.7406	male	I	T1	-0.130276	Low
TCGA-G3-A3CH	780	0	53.3142	male	III	T3	-0.42689	Low
TCGA-DD-AAEA	575	0	65.7823	male	I	T1	-0.149081	Low
TCGA-DD-AACG	469	1	52.4956	male	II	T2	0.056954	Low
TCGA-DD-A4NJ	928	0	54.6585	female	II	T2	0.117441	Low
TCGA-DD-AADB	1242	0	51.2745	male	I	T1	0.741387	High
TCGA-DD-A11D	1560	1	57.5031	female	I	T1	-0.448895	Low
TCGA-ED-A7PY	390	0	20.6872	female	II	T2	-0.0822983	Low
TCGA-UB-AA0V	314	0	69.3771	female	I	NA	-0.359407	Low
TCGA-DD-AACN	1302	0	32.8734	male	I	T1	0.272591	Low
TCGA-G3-A25Z	655	0	58.8884	male	I	T1	-0.185732	Low
TCGA-DD-A4NQ	373	1	60.5366	male	II	T2	0.620535	High
TCGA-DD-AAW1	1989	0	55.5455	male	III	T3	-0.101959	Low
TCGA-DD-AACP	415	0	64.9637	male	I	T1	1.06871	High
TCGA-5C-A9VH	322	0	70.1109	male	I	T1	0.157417	Low
TCGA-DD-AAD5	1345	0	54.0671	male	I	T1	0.677392	High
TCGA-DD-A115	2542	1	53.9274	male	III	T3	-0.386596	Low
TCGA-ED-A7XP	400	0	53.399	female	II	T2	0.146124	Low
TCGA-DD-A114	1149	1	42.1903	male	II	T2	0.0511318	Low
TCGA-DD-AACU	1567	0	59.154	male	I	T1	-0.0465535	Low
TCGA-PD-A5DF	639	1	58.6283	female	III	T4	-0.0317203	Low
TCGA-DD-A1EG	1372	1	76.9555	male	I	T1	-0.2207	Low
TCGA-G3-A7M9	56	1	70.0561	male	III	T3	1.66131	High
TCGA-K7-AAU7	359	0	61.5359	male	II	T2	0.724389	High
TCGA-CC-5262	103	1	67.8631	male	III	T4	0.00402199	Low
TCGA-DD-AACE	2184	0	62.2231	male	I	T1	-0.371079	Low
TCGA-DD-AACY	1450	0	61.1417	male	I	T1	0.048664	Low
TCGA-UB-A7MA	848	0	62.5407	female	II	T2	0.329243	High
TCGA-BD-A3EP	409	0	75.9918	female	I	T1	-0.141916	Low
TCGA-2Y-A9HB	260	0	66.6913	male	I	T1	-0.297289	Low
TCGA-BC-A69H	444	0	64.011	male	II	T2	0.118245	Low
TCGA-DD-AADN	898	0	59.2252	male	I	T1	0.330108	High
TCGA-FV-A4ZQ	12	0	52.2656	male	I	T1	0.438698	High
TCGA-RC-A6M6	9	0	75.6988	male	II	T2	0.398285	High
TCGA-DD-A3A1	233	1	65.8344	male	III	T3	-0.183655	Low
TCGA-DD-A4NG	802	1	77.3005	male	III	T3	-0.24355	Low
TCGA-DD-A39Z	601	1	43.614	female	II	T2	-0.478014	Low
TCGA-DD-AAC9	347	0	51.7755	male	I	T1	-0.415549	Low
TCGA-EP-A2KB	596	1	46.0917	female	I	T1	-0.161036	Low
TCGA-DD-AAEB	478	0	60.564	male	I	T1	-0.427595	Low
TCGA-FV-A23B	1852	1	70.6037	female	II	T2	-0.233003	Low
TCGA-G3-AAV7	361	0	38.9569	male	II	T2	0.97113	High
TCGA-DD-AA3A	410	1	81.347	female	I	T1	0.81958	High
TCGA-ED-A82E	408	0	60.8734	female	III	T3	0.141812	Low
TCGA-DD-AACW	1424	0	43.4552	male	I	T1	0.516458	High
TCGA-ZS-A9CF	2412	0	64.3669	male	II	T2	-0.0989439	Low
TCGA-BC-A10Q	1135	1	72.2793	female	NA	T2	-0.406181	Low
TCGA-WJ-A86L	345	0	68.4956	female	I	T1	-0.110552	Low
TCGA-ED-A7PZ	6	0	61.8782	male	II	T2	0.106037	Low
TCGA-BD-A2L6	1363	0	69.7851	male	NA	T2	-0.364528	Low
TCGA-BC-A10S	1423	1	81.7029	male	NA	T3	-0.146888	Low
TCGA-DD-A73C	701	0	65.1116	female	III	T3	-0.301634	Low
TCGA-G3-A5SK	744	0	58.371	male	I	T1	-0.444212	Low
TCGA-YA-A8S7	412	1	68.961	male	III	T3	0.842773	High
TCGA-DD-AAVV	2455	0	56.8131	male	II	T2	-0.0472516	Low
TCGA-CC-A3MA	303	1	61.2594	male	III	T3	0.917249	High
TCGA-DD-A4NP	3308	0	32.4107	male	I	T1	-0.458511	Low
TCGA-2Y-A9H1	1229	1	58.1027	male	I	T1	-0.362924	Low
TCGA-FV-A3R2	194	1	75.373	male	I	T1	-0.223136	Low
TCGA-FV-A496	10	0	84.7365	female	I	T1	-0.117924	Low
TCGA-2Y-A9GY	757	1	64.1615	female	II	T2	0.889322	High
TCGA-CC-A7IE	217	1	57.4538	male	III	T3	0.925655	High
TCGA-DD-A73A	728	0	71.5565	male	I	T1	-0.0990682	Low
TCGA-FV-A495	1	0	51.3073	female	II	T2	-0.285363	Low
TCGA-ZP-A9D4	395	0	64.7666	female	NA	T1	-0.230264	Low
TCGA-HP-A5MZ	91	1	62.1547	male	I	T1	-0.0656054	Low
TCGA-CC-A7IJ	382	0	56.8131	male	II	T2	1.42511	High
TCGA-DD-AACX	170	0	66.6092	male	II	T2	-0.131468	Low
TCGA-FV-A2QQ	729	0	80.3669	male	I	T1	0.240818	Low
TCGA-DD-AACF	365	1	68.9172	male	I	T1	0.0980973	Low
TCGA-ED-A66X	406	0	35.447	male	III	T3	0.432869	High
TCGA-G3-AAV4	27	1	83.4114	female	I	T1	-0.0535873	Low
TCGA-FV-A3I0	848	0	76.9363	female	II	T2	-0.0915035	Low
TCGA-2Y-A9GS	724	1	58.3655	male	NA	T2	0.491179	High
TCGA-2Y-A9GT	1624	1	51.384	male	I	T1	-0.297474	Low
TCGA-ED-A459	910	0	47.6441	male	II	T2	0.294667	High
TCGA-DD-A73F	1085	0	77.3005	female	I	T1	-0.349182	Low
TCGA-MI-A75E	507	0	61.4839	male	III	T4	-0.15783	Low
TCGA-DD-AAEI	1531	0	72.4572	male	I	T1	-0.247998	Low
TCGA-BC-A69I	387	0	69.4593	male	I	T1	-0.135741	Low
TCGA-CC-A3M9	300	1	45.065	male	III	T3	1.81021	High
TCGA-LG-A9QC	425	0	48.8487	male	I	T1	-0.0205605	Low
TCGA-RC-A7SB	588	0	53.9302	male	II	T2	-0.300377	Low
TCGA-DD-AAVZ	1900	0	38.3436	male	I	T1	0.0797727	Low
TCGA-DD-A73G	3478	0	73.7823	female	I	T1	-0.225862	Low
TCGA-DD-AADC	425	1	53.462	male	I	T1	0.567307	High
TCGA-DD-A1EK	558	1	64.167	female	IV	T4	-0.396598	Low
TCGA-DD-AADL	636	0	58.8966	male	I	T1	-0.119174	Low
TCGA-DD-AAW0	2015	0	54.705	male	I	T1	-0.183192	Low
TCGA-2Y-A9HA	36	1	70.8884	male	II	T2	0.0909476	Low
TCGA-CC-A5UE	272	1	48.7474	male	III	T4	1.0128	High
TCGA-DD-A3A8	11	1	75.3566	male	II	T2	-0.520006	Low
TCGA-BC-A10X	770	1	52.4025	female	III	T3	-0.496761	Low
TCGA-DD-A113	2425	0	55.2717	female	II	T2	-0.410803	Low
TCGA-DD-AADJ	1066	0	70.809	female	I	T1	-0.247667	Low
TCGA-DD-AAVP	2752	0	48.8241	male	I	T1	0.15675	Low
TCGA-EP-A2KA	627	1	52.6051	female	III	T3	0.705554	High
TCGA-MI-A75C	291	0	64.178	male	I	T1	0.2732	Low
TCGA-2Y-A9H3	1516	0	45.0185	male	II	T2	-0.321918	Low
TCGA-CC-A5UC	347	1	63.3977	male	III	T3	0.646466	High
TCGA-EP-A26S	608	0	70.2998	male	I	T1	-0.404482	Low
TCGA-2Y-A9GV	2532	1	54.7871	female	I	T1	-0.238859	Low
TCGA-G3-AAV6	65	1	53.5414	female	III	T3	0.44371	High
TCGA-2Y-A9H0	3675	0	49.5797	male	III	T3	0.27015	Low
TCGA-2Y-A9H5	555	1	59.7344	female	I	T1	0.0782232	Low
TCGA-ZP-A9D1	21	0	56.3559	female	NA	T1	0.0647038	Low
TCGA-CC-A8HS	300	1	18.1164	male	III	T3	0.629469	High
TCGA-DD-AACK	9	0	70.6256	male	I	T1	0.339128	High
TCGA-DD-AAC8	16	1	72.0657	male	I	T1	0.215457	Low
TCGA-ZP-A9CZ	706	0	72.2875	male	NA	T1	-0.0738813	Low
TCGA-5C-A9VG	328	0	58.2423	male	II	T2	1.38232	High
TCGA-CC-A8HU	344	1	39.3347	female	III	T3	0.453491	High
TCGA-DD-A1EJ	1005	1	71.2088	female	III	T1	-0.0220432	Low
TCGA-MI-A75I	630	0	61.1663	male	NA	T2	-0.0475546	Low
TCGA-MI-A75H	747	0	77.6756	male	NA	NA	-0.17106	Low
TCGA-BC-A10W	91	1	50.82	male	NA	T4	-0.00366055	Low
TCGA-ED-A627	423	0	74.7515	male	I	T1	-0.169269	Low
TCGA-ZP-A9CV	1088	1	59.2279	male	NA	T1	-0.0594162	Low
TCGA-BC-A8YO	562	0	66.2259	female	III	T4	0.892737	High
TCGA-G3-A5SI	768	1	44.1506	male	II	T2	-0.13144	Low
TCGA-CC-A7IG	299	1	47.7837	male	II	T2	0.210533	Low
TCGA-KR-A7K0	65	1	65.6372	male	I	T1	-0.118478	Low
TCGA-DD-A4NS	2456	1	61.9795	female	I	T1	-0.0974432	Low
TCGA-HP-A5N0	752	1	87.9398	female	NA	NA	-0.224825	Low
TCGA-DD-A73D	693	0	68.2847	female	II	T2	-0.0741878	Low
TCGA-2Y-A9H4	1452	0	68.7091	male	I	T1	0.189331	Low
TCGA-KR-A7K8	906	0	57.2594	male	I	T1	-0.124213	Low
TCGA-T1-A6J8	23	0	68.0438	male	NA	T1	-0.223797	Low
TCGA-G3-A7M7	361	0	65.7139	male	I	T1	-0.109592	Low
TCGA-BC-A110	2116	1	51.885	female	NA	T1	-0.30533	Low
TCGA-K7-A5RG	519	0	66.3053	male	I	T1	0.152719	Low
TCGA-GJ-A9DB	67	1	68.501	male	I	T1	-0.0210632	Low
TCGA-DD-A1EF	394	1	57.9466	female	I	T1	0.121674	Low
TCGA-DD-A4NB	989	0	25.807	male	I	T1	-0.309022	Low
TCGA-DD-A4NR	9	1	85.9302	female	I	T1	0.47009	High
TCGA-BC-A10Y	711	1	76.794	male	NA	T4	-0.344018	Low
TCGA-G3-A5SJ	698	0	59.8166	male	I	T1	0.208365	Low
TCGA-ED-A97K	6	0	54.9569	male	III	T3	0.308198	High
TCGA-G3-A5SM	520	0	58.141	male	II	T2	-0.297135	Low
TCGA-G3-A3CG	673	0	80.5804	male	I	T1	-0.0513264	Low
TCGA-O8-A75V	538	0	54.3463	male	I	T1	-0.27607	Low
TCGA-ZS-A9CG	341	0	55.0308	male	II	T2	-0.199449	Low
TCGA-CC-A7IF	649	1	59.8084	male	III	T3	-0.346355	Low
TCGA-ZP-A9D2	765	1	51.2444	male	NA	T2	0.357104	High
TCGA-DD-A1EH	1495	0	23.269	male	III	T3	-0.157515	Low
TCGA-DD-AAE0	555	0	45.8097	female	III	T3	0.215283	Low
TCGA-ZP-A9D0	1091	0	67.1458	female	NA	T1	-0.319453	Low
TCGA-5R-AA1D	449	0	17.9192	female	III	T3	-0.270992	Low
