# Supplementary material for: Multi-omics characterization of RNA modification enzymes identifies NAT10 as a functionally validated prognostic biomarker in hepatocellular carcinoma
Source: Front Immunol. 2026 Jan 28;17:1764106. doi: 10.3389/fimmu.2026.1764106 (PMC12891137; doi:10.3389/fimmu.2026.1764106)
Supplement: Supplementary file 2 [file DataSheet2.zip › Suplementary_tables/Table 13.xlsx]

## Sheet: Table S13
Table 13. Drug sensitivity analysis results comparing high-risk and low-risk groups. Complete results of drug sensitivity prediction using the oncoPredict algorithm based on the GDSC2 database. For each of the 198 analyzed compounds, this table provides median IC50 values in high-risk and low-risk groups, IC50 differences, Wilcoxon test statistics, raw p-values, and FDR-adjusted p-values.
drug	mean_IC50_high	mean_IC50_low	median_IC50_high	median_IC50_low	diff_median	pvalue	n_high	n_low	p.adjusted	significance
Paclitaxel_1080	-5.1213	-2.18445	-5.2114	-2.62226	-2.58914	3.94e-23	68	345	7.8e-21	***
JQ1_2172	3.40077	2.12725	3.35074	2.04939	1.30135	4.42e-20	68	345	4.37e-18	***
Nilotinib_1013	2.2433	3.76236	2.57599	3.79246	-1.21647	5.51e-19	68	345	3.64e-17	***
Ribociclib_1632	4.15783	3.79898	4.15285	3.74789	0.404959	1.39e-18	68	345	5.6e-17	***
Fulvestrant_1200	2.09027	3.10117	2.13907	3.05066	-0.911586	1.42e-18	68	345	5.6e-17	***
Docetaxel_1007	-5.9102	-3.86313	-6.10849	-4.16621	-1.94228	1.94e-18	68	345	6.41e-17	***
YK-4-279_1239	0.828895	2.91491	0.662058	2.75145	-2.08939	2.77e-18	68	345	7.48e-17	***
Wee1 Inhibitor_1046	0.595744	2.5773	0.540119	2.42171	-1.88159	3.02e-18	68	345	7.48e-17	***
MK-1775_1179	-0.612891	0.942654	-0.691406	0.94514	-1.63655	4.65e-18	68	345	1.02e-16	***
Vinorelbine_2048	-4.51837	-2.55574	-4.60819	-2.54297	-2.06522	2.2e-17	68	345	4.35e-16	***
Ipatasertib_1924	1.7654	3.69203	1.69618	3.7201	-2.02391	4.71e-17	68	345	8.48e-16	***
AZD2014_1441	3.35557	1.67002	3.15398	1.67793	1.47605	5.68e-17	68	345	9.38e-16	***
Staurosporine_1034	-4.29736	-2.72603	-4.22162	-2.6244	-1.59722	9.85e-17	68	345	1.5e-15	***
MG-132_1862	-2.18583	-1.42503	-2.19423	-1.46247	-0.731764	1.2e-16	68	345	1.7e-15	***
Navitoclax_1011	0.232597	1.95826	0.324324	2.1057	-1.78137	2.94e-16	68	345	3.87e-15	***
BDP-00009066_1866	1.91891	2.75657	1.75844	2.58822	-0.829776	6.23e-16	68	345	7.7e-15	***
Ulixertinib_2047	0.612657	2.41349	0.401201	2.56505	-2.16385	6.89e-16	68	345	8.03e-15	***
PF-4708671_1129	4.63803	3.74895	4.50306	3.72977	0.773298	8.41e-16	68	345	9.25e-15	***
SB505124_1194	3.90827	1.96386	3.40541	1.82415	1.58126	9.81e-16	68	345	1.02e-14	***
GDC0810_1925	4.10594	5.03517	4.14472	4.99836	-0.853638	1.1e-15	68	345	1.09e-14	***
Taselisib_1561	0.382077	2.54585	0.584819	2.71565	-2.13083	1.9e-15	68	345	1.79e-14	***
JAK1_8709_1718	5.14541	3.85657	5.13185	4.01749	1.11436	2.96e-15	68	345	2.67e-14	***
TAF1_5496_1732	5.47357	3.19584	5.43033	3.24247	2.18785	4.42e-15	68	345	3.8e-14	***
MIRA-1_1931	4.59864	5.53511	4.60608	5.59208	-0.986002	1.02e-14	68	345	8.39e-14	***
AZD7762_1022	-1.66194	0.469742	-1.6079	0.638023	-2.24592	1.64e-14	68	345	1.3e-13	***
AZD1332_1463	4.60238	3.294	4.77898	3.42913	1.34986	2.23e-14	68	345	1.7e-13	***
Pictilisib_1058	0.217037	1.75254	0.313548	1.85061	-1.53706	2.59e-14	68	345	1.9e-13	***
Oxaliplatin_1806	4.02159	5.35689	4.22607	5.40515	-1.17909	3.94e-14	68	345	2.78e-13	***
Temozolomide_1375	5.12983	6.19421	5.34855	6.20968	-0.861128	4.17e-14	68	345	2.84e-13	***
Dasatinib_1079	-0.537715	2.10239	-0.184621	2.60132	-2.78594	9.24e-14	68	345	6.1e-13	***
GNE-317_1926	-0.29694	0.725907	-0.398938	0.699927	-1.09887	1.22e-13	68	345	7.61e-13	***
MK-2206_1053	2.30451	3.38054	2.56881	3.47217	-0.903362	1.23e-13	68	345	7.61e-13	***
VE821_2111	3.04616	4.21266	2.91011	4.30479	-1.39468	5.44e-13	68	345	3.23e-12	***
BIBR-1532_2043	3.89293	5.09842	4.09793	5.17327	-1.07534	5.55e-13	68	345	3.23e-12	***
AGI-5198_1913	3.98065	4.64962	3.96401	4.63829	-0.674281	5.87e-13	68	345	3.32e-12	***
Telomerase Inhibitor IX_1930	-0.294969	0.771343	-0.484563	0.561447	-1.04601	1.69e-12	68	345	9.31e-12	***
Carmustine_1807	5.44422	6.27655	5.3589	6.26889	-0.909986	2.79e-12	68	345	1.5e-11	***
Vinblastine_1004	-4.67644	-3.15154	-4.88406	-3.32238	-1.56168	4.59e-12	68	345	2.39e-11	***
Dihydrorotenone_1827	2.1723	0.540448	2.17906	0.729591	1.44947	6.13e-12	68	345	3.11e-11	***
Alpelisib_1560	2.89943	4.10285	3.00289	4.20147	-1.19857	6.96e-12	68	345	3.44e-11	***
GSK343_1627	2.32481	2.86642	2.28674	2.8541	-0.567363	7.68e-12	68	345	3.71e-11	***
WEHI-539_1997	1.62796	3.48109	1.55325	3.66691	-2.11366	1.38e-11	68	345	6.51e-11	***
VX-11e_2096	1.82559	2.95707	1.73468	3.10179	-1.36711	1.73e-11	68	345	7.95e-11	***
Sepantronium bromide_1941	-4.77834	-3.35407	-6.15008	-4.06626	-2.08382	1.85e-11	68	345	8.31e-11	***
OF-1_1853	4.89418	3.89208	4.83274	3.76756	1.06518	2.52e-11	68	345	1.11e-10	***
Dabrafenib_1373	3.31928	4.45101	3.80631	4.48555	-0.679241	4.07e-11	68	345	1.75e-10	***
Doramapimod_1042	4.97452	4.51441	4.94784	4.43059	0.517252	6.74e-11	68	345	2.82e-10	***
BMS-536924_1091	1.12747	2.19555	1.27098	2.21084	-0.939851	6.84e-11	68	345	2.82e-10	***
MK-8776_2046	1.84513	3.19574	1.96639	3.24353	-1.27714	8.57e-11	68	345	3.46e-10	***
EPZ004777_1237	4.5615	5.22369	4.43203	5.11994	-0.687908	1.03e-10	68	345	4.06e-10	***
Daporinad_1248	-5.42779	-3.84896	-5.86942	-4.12348	-1.74594	1.3e-10	68	345	5.04e-10	***
AZD6738_1917	1.07214	2.15051	0.897344	2.12727	-1.22993	1.65e-10	68	345	6.28e-10	***
BPD-00008900_1998	4.01173	4.62842	3.96088	4.60858	-0.647695	2.1e-10	68	345	7.83e-10	***
P22077_1933	3.46882	4.40435	3.51796	4.42187	-0.903911	2.84e-10	68	345	1.04e-09	***
Foretinib_2040	0.432153	1.06498	0.599534	1.08975	-0.490219	3.42e-10	68	345	1.23e-09	***
Crizotinib_1083	2.19253	3.3168	2.37992	3.39	-1.01009	4.81e-10	68	345	1.7e-09	***
Buparlisib_1873	0.557066	1.0613	0.610451	1.00325	-0.392801	7.82e-10	68	345	2.72e-09	***
5-Fluorouracil_1073	3.79582	5.02048	3.88674	5.06519	-1.17845	1.27e-09	68	345	4.34e-09	***
JAK_8517_1739	3.88757	2.71055	3.91661	2.65925	1.25736	1.55e-09	68	345	5.19e-09	***
ULK1_4989_1733	1.3752	2.80837	1.65757	2.78068	-1.12311	1.6e-09	68	345	5.28e-09	***
Afatinib_1032	0.381537	1.939	0.905132	1.99608	-1.09095	1.86e-09	68	345	6.03e-09	***
Pevonedistat_1529	-0.21119	0.990251	-0.431818	0.744995	-1.17681	2.03e-09	68	345	6.49e-09	***
AMG-319_2045	4.13502	4.89321	4.24904	4.93258	-0.683543	2.36e-09	68	345	7.43e-09	***
ABT737_1910	0.613401	1.89781	0.914678	2.0184	-1.10372	2.71e-09	68	345	8.38e-09	***
PFI3_1620	4.86404	5.25369	4.89934	5.22268	-0.323335	3.43e-09	68	345	1.05e-08	***
Gefitinib_1010	1.96407	3.31627	2.45193	3.47709	-1.02517	4.53e-09	68	345	1.36e-08	***
Afuresertib_1912	1.68167	2.59975	1.84754	2.55653	-0.70899	5.13e-09	68	345	1.52e-08	***
SB216763_1025	5.59812	5.15032	5.56417	5.08753	0.476638	6.02e-09	68	345	1.75e-08	***
Talazoparib_1259	2.42253	3.43917	2.38309	3.46178	-1.07869	9e-09	68	345	2.58e-08	***
PRIMA-1MET_1131	3.8532	4.76843	3.89935	4.84536	-0.946013	9.44e-09	68	345	2.67e-08	***
WIKI4_1940	3.26296	3.70984	3.22348	3.77165	-0.548167	1.09e-08	68	345	3.04e-08	***
Cyclophosphamide_1512	4.52112	5.22162	4.55256	5.199	-0.646449	1.68e-08	68	345	4.63e-08	***
IWP-2_1576	2.42242	2.91152	2.41228	2.85814	-0.445866	1.82e-08	68	345	4.94e-08	***
Dactinomycin_1911	-5.74385	-4.55939	-6.02898	-4.78649	-1.24249	1.88e-08	68	345	5.03e-08	***
Bortezomib_1191	-5.40129	-4.86573	-5.37568	-4.96569	-0.409985	2.89e-08	68	345	7.62e-08	***
Zoledronate_1802	3.28126	3.70485	3.31385	3.69015	-0.376294	3.07e-08	68	345	8.01e-08	***
I-BRD9_1928	3.88878	4.61948	4.01777	4.68978	-0.672007	3.36e-08	68	345	8.64e-08	***
Dactinomycin_1811	-3.09552	-2.00079	-3.21086	-2.14073	-1.07012	4.7e-08	68	345	1.19e-07	***
GSK269962A_1192	3.22161	2.87133	3.25957	2.79662	0.462948	1.04e-07	68	345	2.59e-07	***
Acetalax_1804	3.67717	4.89189	3.8041	4.96604	-1.16194	1.67e-07	68	345	4.14e-07	***
RVX-208_1625	4.3483	4.86188	4.27198	4.84481	-0.572823	2.05e-07	68	345	5.01e-07	***
NU7441_1038	2.85751	2.59441	2.88006	2.58269	0.29737	2.81e-07	68	345	6.78e-07	***
Ulixertinib_1908	2.05906	2.77641	2.1865	2.79656	-0.61006	5.25e-07	68	345	1.25e-06	***
EPZ5676_1563	5.24918	5.63641	5.2446	5.56097	-0.316372	6.17e-07	68	345	1.45e-06	***
UMI-77_1939	2.37374	3.04679	1.70547	2.5808	-0.875326	6.57e-07	68	345	1.53e-06	***
KRAS (G12C) Inhibitor-12_1855	6.09019	4.43158	5.45828	3.81019	1.64809	1.14e-06	68	345	2.62e-06	***
LJI308_2107	4.59163	4.99034	4.62946	4.9505	-0.321042	1.36e-06	68	345	3.09e-06	***
Gallibiscoquinazole_1830	2.19362	2.76574	2.05925	2.66394	-0.604683	1.4e-06	68	345	3.16e-06	***
Cediranib_1922	1.56598	2.24034	1.73909	2.2486	-0.509519	1.78e-06	68	345	3.96e-06	***
AZD5582_1617	1.39231	3.05473	1.67646	3.21622	-1.53977	1.93e-06	68	345	4.25e-06	***
PD173074_1049	3.34659	4.20713	3.48462	4.18758	-0.702954	3.77e-06	68	345	8.21e-06	***
Epirubicin_1511	-1.66439	-0.681351	-1.86779	-0.981035	-0.886754	5.31e-06	68	345	1.14e-05	***
PRT062607_1631	2.78416	3.30915	2.8527	3.33127	-0.478577	5.39e-06	68	345	1.15e-05	***
Sapitinib_1549	3.08255	4.05455	3.60244	4.25752	-0.655084	5.69e-06	68	345	1.19e-05	***
AZD6482_2169	3.73121	3.09949	3.65741	2.86112	0.796294	5.71e-06	68	345	1.19e-05	***
Axitinib_1021	3.32412	3.04984	3.30995	2.94984	0.360103	7.86e-06	68	345	1.62e-05	***
Wnt-C59_1622	4.77518	4.10973	4.61868	3.99158	0.627105	7.98e-06	68	345	1.63e-05	***
Alisertib_1051	1.10511	2.29053	1.39233	2.243	-0.850677	8.21e-06	68	345	1.66e-05	***
Selumetinib_1736	5.11639	4.09915	5.31054	4.32275	0.987791	1.03e-05	68	345	2.07e-05	***
AZD5363_1916	2.12448	2.92378	2.23639	2.82552	-0.589134	1.13e-05	68	345	2.24e-05	***
Uprosertib_2106	2.04332	2.7893	2.19362	2.69794	-0.504323	1.16e-05	68	345	2.28e-05	***
Osimertinib_1919	0.718045	1.76345	1.184	1.83184	-0.647837	1.36e-05	68	345	2.65e-05	***
BI-2536_1086	-0.863325	-0.0455534	-0.716081	-0.115898	-0.600183	1.8e-05	68	345	3.45e-05	***
Venetoclax_1909	1.62643	2.09003	1.64699	2.0969	-0.449907	2.72e-05	68	345	5.19e-05	***
Tamoxifen_1199	3.21152	3.57967	3.17529	3.47612	-0.30083	3.39e-05	68	345	6.39e-05	***
Entospletinib_1630	3.92062	3.49476	3.91882	3.3752	0.543625	3.85e-05	68	345	7.18e-05	***
Lapatinib_1558	2.55743	3.18019	2.698	3.27324	-0.575241	4.59e-05	68	345	8.5e-05	***
Dinaciclib_1180	19266.8	901.067	-3.76356	-2.88669	-0.876874	5.21e-05	68	345	9.54e-05	***
MIM1_1996	3.27568	3.85427	3.20896	3.7123	-0.503346	6.57e-05	68	345	0.000119347	***
Docetaxel_1819	-2.80054	-1.4822	-3.91673	-2.45369	-1.46304	6.86e-05	68	345	0.00012353	***
MN-64_1854	4.23428	4.78058	4.20995	4.63771	-0.42775	7.19e-05	68	345	0.000128271	***
AZD8055_1059	-0.101847	-0.160776	-0.0583634	-0.159063	0.100699	8.54e-05	68	345	0.000150955	***
NVP-ADW742_1932	2.36479	2.83166	2.25808	2.76275	-0.504667	0.000115022	68	345	0.000201543	***
BMS-345541_1249	4.10029	3.3758	3.71507	3.00545	0.709613	0.000121459	68	345	0.000210956	***
OSI-027_1594	4.00075	4.42524	4.0172	4.43463	-0.417422	0.000225469	68	345	0.000388199	***
LCL161_1557	4.62072	4.99264	4.75619	5.03538	-0.27919	0.000238589	68	345	0.000407247	***
GSK2606414_1618	4.07353	3.67157	4.09515	3.66812	0.427029	0.000280058	68	345	0.000473945	***
Linsitinib_1510	3.36596	3.95693	3.2216	3.80522	-0.583612	0.000310471	68	345	0.00052096	***
Pyridostatin_2044	2.97135	3.52619	3.00469	3.49811	-0.493423	0.000315831	68	345	0.000525501	***
Oxaliplatin_1089	3.22272	3.80758	3.28909	3.77092	-0.481828	0.000384175	68	345	0.000628538	***
Obatoclax Mesylate_1068	2.07778	1.4933	1.85418	1.30734	0.546842	0.000387281	68	345	0.000628538	***
CZC24832_1615	4.75169	5.0544	4.81223	5.03455	-0.222319	0.000387281	68	345	0.000628538	***
Mirin_1048	5.3557	4.85214	5.05791	4.58837	0.469543	0.00059939	68	345	0.000964871	***
Nutlin-3a (-)_1047	5.03752	4.40103	5.02109	4.40679	0.614306	0.000655373	68	345	0.00104648	**
SCH772984_1564	2.06937	2.79348	2.12594	2.75186	-0.625919	0.000783497	68	345	0.00124106	**
XAV939_1268	4.27415	4.54004	4.37857	4.55862	-0.180042	0.00120637	68	345	0.00189572	**
IGF1R_3801_1738	2.23308	1.71635	2.42872	1.68429	0.744426	0.00132928	68	345	0.00207243	**
Tozasertib_1096	2.47933	2.88636	2.46321	2.83271	-0.369499	0.00164766	68	345	0.00254872	**
PLX-4720_1036	4.76448	4.32068	4.64177	4.22519	0.416581	0.00271412	68	345	0.00416585	**
IRAK4_4710_1716	5.23265	4.80232	5.18648	4.71727	0.469214	0.00365929	68	345	0.00557338	**
Olaparib_1017	3.83957	4.30185	3.8906	4.19876	-0.308158	0.00484433	68	345	0.00732196	**
PAK_5339_1730	2.42253	2.31294	2.50371	2.30411	0.19959	0.00561578	68	345	0.00842367	**
AZD4547_1786	2.29857	2.84464	2.27841	2.66419	-0.385781	0.00599068	68	345	0.00891845	**
ML323_1629	4.25467	4.52084	4.31328	4.39423	-0.0809509	0.00989903	68	345	0.0146269	*
Rapamycin_1084	-2.93497	-2.34652	-2.77329	-2.38137	-0.391924	0.0112845	68	345	0.0165506	*
RO-3306_1052	3.10636	3.03784	3.13906	3.07703	0.062027	0.0114285	68	345	0.0166385	*
AZ6102_2109	2.38239	2.49503	2.1193	2.34207	-0.22277	0.0174524	68	345	0.0252232	*
Trametinib_1372	-0.273842	0.435578	0.0456384	0.595635	-0.549997	0.0179684	68	345	0.0257808	*
I-BET-762_1624	3.13557	3.51834	3.30171	3.51691	-0.215206	0.0196705	68	345	0.0280199	*
VSP34_8731_1734	1.73602	2.1501	1.62497	1.95549	-0.330522	0.0219376	68	345	0.031026	*
Fludarabine_1813	4.96671	4.52711	4.87186	4.43732	0.434541	0.0276679	68	345	0.0388528	*
Erlotinib_1168	2.13958	2.50702	2.40815	2.62812	-0.219968	0.0404716	68	345	0.0564322	ns
GSK1904529A_1093	4.13305	4.36306	4.00806	4.20534	-0.197274	0.0419951	68	345	0.0581471	ns
AZD5438_1401	2.46659	2.72034	1.50991	1.83774	-0.327834	0.043939	68	345	0.0604161	ns
IAP_5620_1428	5.09727	5.34019	5.22191	5.40076	-0.178857	0.0490695	68	345	0.0670052	ns
Topotecan_1808	0.590074	0.198687	0.482604	0.080729	0.401875	0.0508876	68	345	0.069012	ns
Sabutoclax_1849	-0.484115	-0.13551	-0.674948	-0.45876	-0.216188	0.0572634	68	345	0.0771303	ns
Leflunomide_1578	4.86758	5.04993	4.8354	4.99913	-0.163726	0.058142	68	345	0.0777846	ns
AZD5991_1720	3.41236	4.10819	3.3865	4.10636	-0.719862	0.0663447	68	345	0.0881627	ns
Vincristine_1818	-1.36135	-0.932739	-2.71621	-2.18655	-0.529652	0.0748719	68	345	0.0988309	ns
LGK974_1598	4.13933	3.92997	3.85193	3.70892	0.143017	0.0914345	68	345	0.119894	ns
Mitoxantrone_1810	1.05402	0.855815	1.23654	0.599521	0.637017	0.0942429	68	345	0.122414	ns
VE-822_1613	2.73319	3.09941	2.98116	3.01707	-0.0359088	0.0945926	68	345	0.122414	ns
Picolinici-acid_1635	4.96778	5.10749	4.92488	5.06598	-0.1411	0.09645	68	345	0.124007	ns
ZM447439_1050	3.1661	2.91302	2.89367	2.69521	0.198463	0.103792	68	345	0.132585	ns
Sinularin_1838	3.52295	3.68077	3.35511	3.50127	-0.146162	0.115372	68	345	0.146433	ns
AZD3759_1915	2.70475	2.55523	2.88809	2.62796	0.260128	0.123899	68	345	0.156255	ns
ERK_2440_1713	2.72962	2.31271	2.65651	2.17323	0.483276	0.157048	68	345	0.196807	ns
AZD5153_1706	1.3829	1.71643	1.53051	1.57459	-0.0440879	0.171018	68	345	0.212094	ns
Sorafenib_1085	2.51176	2.70848	2.498	2.587	-0.0889965	0.171389	68	345	0.212094	ns
Nelarabine_1814	6.12235	5.92978	5.99979	5.73479	0.265004	0.189785	68	345	0.2334	ns
Palbociclib_1054	3.61371	3.5897	3.7766	3.53814	0.238454	0.209705	68	345	0.256306	ns
OTX015_1626	2.43984	2.71463	2.47725	2.68622	-0.208969	0.238214	68	345	0.289364	ns
Uprosertib_1553	2.53495	2.8153	2.53974	2.64591	-0.10617	0.258196	68	345	0.311725	ns
CDK9_5038_1709	-1.04446	-1.42993	-3.0304	-2.93693	-0.0934631	0.267052	68	345	0.320463	ns
GSK591_2110	4.29966	4.44487	4.36733	4.45181	-0.0844802	0.274305	68	345	0.327183	ns
Entinostat_1593	2.31376	2.20317	2.28848	2.17652	0.111961	0.315244	68	345	0.373762	ns
KU-55933_1030	4.45326	4.41168	4.43427	4.33355	0.100718	0.318468	68	345	0.375338	ns
Luminespib_1559	-1.65528	-2.16184	-2.50675	-2.96409	0.457336	0.338267	68	345	0.396313	ns
GSK2578215A_1927	4.99574	4.97897	5.03434	4.94028	0.0940597	0.362929	68	345	0.422705	ns
AZD8186_1918	3.04137	3.16271	3.13775	3.2448	-0.10705	0.383812	68	345	0.444414	ns
Gemcitabine_1190	-0.835785	-0.952089	-0.7224	-1.14163	0.419232	0.387464	68	345	0.446034	ns
AGI-6780_1634	4.01309	4.10602	3.84597	3.90983	-0.0638523	0.406042	68	345	0.464719	ns
ERK_6604_1714	3.03454	3.3016	3.23962	3.41215	-0.172523	0.411379	68	345	0.468121	ns
Ibrutinib_1799	4.20427	4.32763	4.31225	4.30099	0.0112621	0.417479	68	345	0.472348	ns
Podophyllotoxin bromide_1825	0.257719	0.176155	-0.952509	-0.839249	-0.113261	0.430322	68	345	0.484113	ns
Savolitinib_1936	2.45593	2.41414	2.49718	2.37917	0.118018	0.477188	68	345	0.533804	ns
AZD1208_1449	5.16768	5.11777	5.03672	5.01319	0.0235285	0.500215	68	345	0.556419	ns
LY2109761_1852	5.21105	5.10404	5.00765	4.84827	0.159384	0.556901	68	345	0.616013	ns
Cytarabine_1006	1.7303	1.70089	1.81749	1.61567	0.201821	0.565611	68	345	0.622172	ns
PD0325901_1060	0.404131	0.313709	0.381591	0.346135	0.0354559	0.576974	68	345	0.631165	ns
Ruxolitinib_1507	4.81818	4.8293	4.91109	4.80985	0.101239	0.585608	68	345	0.63709	ns
AT13148_2170	3.69021	3.73063	3.6656	3.66632	-0.000718592	0.686996	68	345	0.743308	ns
WZ4003_1614	3.65421	3.73815	3.57927	3.63257	-0.053302	0.731665	68	345	0.783975	ns
Eg5_9814_1712	-2.86879	-3.09321	-3.49728	-3.77763	0.280346	0.732502	68	345	0.783975	ns
Camptothecin_1003	-2.3227	-2.18852	-2.39187	-2.52235	0.130476	0.767906	68	345	0.817449	ns
CDK9_5576_1708	1.38804	0.698346	-0.785788	-0.888459	0.102671	0.811551	68	345	0.859289	ns
Teniposide_1809	0.939523	0.851976	0.747129	0.798497	-0.0513676	0.835686	68	345	0.876482	ns
Vorinostat_1012	1.11893	1.17786	1.20264	1.10903	0.0936075	0.836641	68	345	0.876482	ns
AZ960_1250	1.8338	2.03776	1.95122	1.81717	0.134054	0.857534	68	345	0.893641	ns
BMS-754807_2171	0.530362	0.592048	0.712599	0.585721	0.126878	0.873507	68	345	0.905521	ns
Niraparib_1177	4.31467	4.41676	4.32627	4.30494	0.0213292	0.903126	68	345	0.931348	ns
PCI-34051_1621	4.67592	4.5982	4.45769	4.27426	0.183432	0.91162	68	345	0.935237	ns
Irinotecan_1088	2.77692	2.74274	2.5297	2.57249	-0.0427849	0.921637	68	345	0.94064	ns
Dactolisib_1057	-1.75689	-1.7125	-1.80208	-1.85023	0.0481517	0.955236	68	345	0.969932	ns
Cisplatin_1005	3.09544	3.1798	3.16277	2.99263	0.170141	0.965775	68	345	0.975629	ns
Elephantin_1835	4.47241	3.99383	3.21636	2.99589	0.220475	0.978533	68	345	0.9835	ns
Fulvestrant_1816	4.66378	4.68423	4.65175	4.63242	0.0193253	0.986254	68	345	0.986254	ns
