# Supplementary material for: Multi-omics characterization of RNA modification enzymes identifies NAT10 as a functionally validated prognostic biomarker in hepatocellular carcinoma
Source: Front Immunol. 2026 Jan 28;17:1764106. doi: 10.3389/fimmu.2026.1764106 (PMC12891137; doi:10.3389/fimmu.2026.1764106)
Supplement: Supplementary file 2 [file DataSheet2.zip › Suplementary_tables/Table 14.xlsx]

## Sheet: Sheet2
Supplementary Table 15. Primers used for constructing pcDNA3.1-3×FLAG-NAT10 expression plasmids
Name	Sequence (5'→3')
NAT10 Forward	CGGAATTCAatgcatcggaaaaaggtggat
NAT10 Reverse	CGGGATCCctatttcttccgcttcagtttc
