# Supplementary material for: Multi-omics characterization of RNA modification enzymes identifies NAT10 as a functionally validated prognostic biomarker in hepatocellular carcinoma
Source: Front Immunol. 2026 Jan 28;17:1764106. doi: 10.3389/fimmu.2026.1764106 (PMC12891137; doi:10.3389/fimmu.2026.1764106)
Supplement: Supplementary file 2 [file DataSheet2.zip › Suplementary_tables/Table 16.xlsx]

## Sheet: Sheet1
Supplementary Table 16. Primer sequences for qRT-PCR
Name	Sequence (5'→3')
NAT10 Forward	GGGATTGGCCTGCAGCATA
NAT10 Reverse	GGCTCCATGACCACATCCTT
GAPDH Forward	GTCTCCTCTGACTTCAACAGCG
GAPDH Reverse	ACCACCCTGTTGCTGTAGCCAA
