# Supplementary material for: Multi-omics characterization of RNA modification enzymes identifies NAT10 as a functionally validated prognostic biomarker in hepatocellular carcinoma
Source: Front Immunol. 2026 Jan 28;17:1764106. doi: 10.3389/fimmu.2026.1764106 (PMC12891137; doi:10.3389/fimmu.2026.1764106)
Supplement: Supplementary file 2 [file DataSheet2.zip › Suplementary_tables/Table 2.xlsx]

## Sheet: Table S2
Table 2. Differential expression analysis results of RMEs across multiple cancer types. Only genes with P < 0.05 and |fold change| > 1.5 are shown.
id	fc	log2fc	pvalue	padj	Cancer_Type
GTPBP3	2.21361	1.1464	5.68e-18	5.96e-16	BLCA
DUS1L	2.42309	1.27685	2.63e-17	1.38e-15	BLCA
MRM1	2.41749	1.27351	1.58e-12	5.52e-11	BLCA
RPUSD1	1.87361	0.905822	1.46e-11	3.48e-10	BLCA
WDR4	2.139	1.09693	1.66e-11	3.48e-10	BLCA
PUS1	1.97334	0.980643	7.82e-11	1.37e-09	BLCA
FTSJ2	1.59032	0.669319	1.06e-10	1.6e-09	BLCA
TRMT2A	1.91872	0.940141	1.99e-10	2.61e-09	BLCA
METTL1	1.84122	0.880664	2.68e-10	3.13e-09	BLCA
CTU1	2.37929	1.25053	3.17e-10	3.33e-09	BLCA
NOP2	1.86096	0.896049	3.71e-10	3.54e-09	BLCA
DKC1	1.78269	0.834054	6.15e-10	4.97e-09	BLCA
PUSL1	2.14169	1.09875	1.17e-09	8.77e-09	BLCA
FTSJ1	1.70532	0.770039	2.37e-09	1.66e-08	BLCA
METTL6	1.603	0.68077	2.92e-09	1.92e-08	BLCA
RPUSD2	1.58691	0.666218	7.16e-09	4.43e-08	BLCA
DUS4L	1.65591	0.727624	1.36e-08	7.92e-08	BLCA
ADAT3	2.42476	1.27784	3.37e-08	1.77e-07	BLCA
TRUB2	1.60812	0.685371	4.32e-08	2.16e-07	BLCA
TRMU	1.7694	0.823263	4.99e-08	2.38e-07	BLCA
RPUSD3	1.70918	0.773306	1.11e-07	5.06e-07	BLCA
PUS7	1.81627	0.860979	1.53e-07	6.41e-07	BLCA
QTRTD1	1.55499	0.636907	3.8e-07	1.53e-06	BLCA
EMG1	1.60575	0.68325	5.76e-07	2.16e-06	BLCA
TRMT112	1.55593	0.637778	5.99e-07	2.17e-06	BLCA
TRIT1	1.86068	0.895831	1.02e-06	3.56e-06	BLCA
NSUN5	1.68881	0.75601	1.67e-06	5.65e-06	BLCA
DUS2L	1.62415	0.699682	5.45e-06	1.68e-05	BLCA
CTU2	1.50807	0.592705	1.2e-05	3.59e-05	BLCA
TRMT1	1.58809	0.667291	1.57e-05	4.59e-05	BLCA
ADAT2	1.75654	0.812734	4.35e-05	0.000117096	BLCA
QTRT1	1.53451	0.617776	0.000126548	0.000309013	BLCA
PUS10	1.50108	0.585998	0.000951156	0.00199743	BLCA
RPUSD1	2.41516	1.27212	3.67e-64	3.85e-62	BRCA
PUSL1	2.17563	1.12144	1.03e-42	2.72e-41	BRCA
ADAR	1.70755	0.771925	1.93e-40	4.04e-39	BRCA
NSUN5	1.79423	0.843362	6.17e-39	9.26e-38	BRCA
GTPBP3	1.79041	0.84029	1.46e-38	1.91e-37	BRCA
METTL1	1.68201	0.750186	2.34e-35	2.46e-34	BRCA
NOP2	1.70418	0.769082	4.8e-29	4.24e-28	BRCA
PUS1	1.73093	0.791545	4.94e-26	3.05e-25	BRCA
TRMT112	1.56689	0.6479	5.89e-26	3.44e-25	BRCA
DUS1L	1.69472	0.761051	6.5e-24	3.25e-23	BRCA
WDR4	1.56472	0.645905	2.41e-20	1.05e-19	BRCA
ADAT3	1.90027	0.926202	1.86e-15	6.11e-15	BRCA
MRM1	1.58574	0.665153	2.81e-14	7.75e-14	BRCA
CTU1	1.54149	0.624325	8.59e-13	2.15e-12	BRCA
GTPBP3	2.1469	1.10226	0.00015482	0.0054187	CESC
QTRTD1	2.35211	1.23396	0.000261963	0.00687654	CESC
NOP2	2.41508	1.27207	0.000333267	0.00699861	CESC
DKC1	2.1804	1.1246	0.000594816	0.0104093	CESC
TRUB2	1.81372	0.858949	0.00116287	0.0152626	CESC
PUS1	2.02126	1.01526	0.00294753	0.0321611	CESC
PUS7	2.19539	1.13448	0.00430735	0.0411156	CESC
DUS1L	1.96711	0.976078	0.005475	0.0431629	CESC
METTL3	1.71436	0.777667	0.0057443	0.0431629	CESC
TRMT6	1.90803	0.932086	0.00587838	0.0431629	CESC
RPUSD1	1.94561	0.960221	0.00616613	0.0431629	CESC
METTL2A	1.58284	0.66252	0.00672705	0.0441463	CESC
ADAT2	2.04445	1.03171	0.0084709	0.0469174	CESC
PUS7L	1.95143	0.964529	0.00894683	0.0469174	CESC
WDR4	1.94288	0.958199	0.00927945	0.0469174	CESC
NSUN3	1.79112	0.840863	0.00952721	0.0469174	CESC
DUS2L	1.81239	0.857892	0.00983032	0.0469174	CESC
FTSJ1	2.20209	1.13887	1.37e-09	3.85e-08	CHOL
THUMPD2	2.33344	1.22246	1.47e-09	3.85e-08	CHOL
TRMT6	2.2839	1.1915	1.22e-08	1.84e-07	CHOL
NSUN5	2.06865	1.04869	1.67e-08	2.2e-07	CHOL
FTSJ3	1.78155	0.83313	4.64e-08	5.42e-07	CHOL
METT10D	2.00448	1.00323	1.75e-07	1.84e-06	CHOL
NOP2	1.96472	0.974326	6.33e-07	5.54e-06	CHOL
DKC1	1.89292	0.920614	1.4e-06	9.78e-06	CHOL
RPUSD1	1.92589	0.945522	9.69e-06	6.36e-05	CHOL
TRMT2B	1.6075	0.684818	1.19e-05	6.97e-05	CHOL
WDR4	2.00595	1.00428	1.29e-05	7.13e-05	CHOL
PUS7	2.55323	1.35232	1.53e-05	8.02e-05	CHOL
TRMT1	1.99549	0.996741	1.78e-05	8.91e-05	CHOL
TRDMT1	1.99745	0.998161	2.01e-05	9.61e-05	CHOL
QTRTD1	1.71933	0.781845	2.3e-05	0.00010512	CHOL
RG9MTD3	1.98674	0.990402	3.52e-05	0.000147944	CHOL
FBL	2.05895	1.04191	7.93e-05	0.00030855	CHOL
NAT10	1.56437	0.645583	0.00011425	0.000413662	CHOL
ADAR	1.78821	0.838514	0.000221353	0.000749743	CHOL
GTPBP3	1.57362	0.654088	0.0014677	0.00428081	CHOL
METTL1	1.88334	0.913297	0.00206019	0.00584648	CHOL
C8orf79	2.4044	1.26568	0.00419683	0.0104921	CHOL
URM1	1.5105	0.59503	0.00439979	0.0107437	CHOL
METTL8	1.54944	0.631745	0.00507681	0.0121151	CHOL
MRM1	1.61542	0.691911	0.00738449	0.0164973	CHOL
PUS7L	1.53717	0.620276	0.00992562	0.0212692	CHOL
NOP2	2.63677	1.39877	5.52e-56	5.79e-54	COAD
METTL1	2.57842	1.36649	1.76e-53	9.26e-52	COAD
PUS7	3.35317	1.74552	2.83e-48	9.9e-47	COAD
DKC1	2.60104	1.37909	5.32e-46	1.4e-44	COAD
FTSJ1	2.15366	1.10679	1.46e-44	3.07e-43	COAD
NAT10	2.01779	1.01277	2e-37	3.5e-36	COAD
PUS1	2.46212	1.2999	3.85e-37	5.77e-36	COAD
TRMT1	2.3111	1.20858	4.69e-36	6.16e-35	COAD
ADAT2	2.82531	1.49841	7.45e-35	8.7e-34	COAD
GTPBP3	1.98007	0.985552	3.07e-33	3.22e-32	COAD
NSUN5	1.98935	0.992294	6.22e-32	5.93e-31	COAD
CTU2	2.21276	1.14585	3.81e-31	3.33e-30	COAD
FTSJ2	1.61804	0.694246	2.38e-28	1.93e-27	COAD
WDR4	2.44111	1.28754	5.48e-28	4.11e-27	COAD
RPUSD4	1.69031	0.757288	5.94e-28	4.16e-27	COAD
TRMT112	1.96554	0.974927	1.47e-27	9.67e-27	COAD
THUMPD2	2.04987	1.03553	3.24e-26	2e-25	COAD
CDK5RAP1	1.87218	0.90472	3.19e-24	1.86e-23	COAD
TRMT6	2.07113	1.05042	1.18e-21	6.49e-21	COAD
TRMT11	1.84234	0.88154	1.08e-19	5.69e-19	COAD
QTRTD1	1.58357	0.663183	1.35e-18	6.73e-18	COAD
DUS4L	2.067	1.04754	3.8e-18	1.81e-17	COAD
EMG1	1.69959	0.765189	4.31e-16	1.97e-15	COAD
METTL5	1.56154	0.642968	1.25e-15	5.23e-15	COAD
FBL	1.69847	0.764236	5.5e-15	2.22e-14	COAD
RPUSD1	1.72081	0.78309	2e-14	7.51e-14	COAD
TRIT1	1.72805	0.789149	6.05e-14	2.19e-13	COAD
PUS7L	1.8861	0.91541	8.37e-14	2.93e-13	COAD
DUS3L	1.71399	0.77736	9.28e-14	3.14e-13	COAD
TRMU	1.53893	0.621928	1.25e-13	4.11e-13	COAD
PUSL1	1.76339	0.818352	1.16e-12	3.37e-12	COAD
DUS1L	1.54227	0.625058	2.43e-12	6.91e-12	COAD
CTU1	1.70508	0.769841	3.77e-10	9.64e-10	COAD
TRMT61A	1.61283	0.689595	1.4e-09	3.34e-09	COAD
RG9MTD1	1.59262	0.671398	9.6e-09	2.1e-08	COAD
DKC1	2.6095	1.38377	9.45e-14	9.93e-12	ESCA
PUS1	2.15062	1.10475	2.57e-10	1.35e-08	ESCA
NOP2	2.22594	1.15442	1.99e-09	6.95e-08	ESCA
TRMT6	2.07872	1.0557	5.48e-09	1.44e-07	ESCA
PUS7	2.65333	1.4078	7.81e-09	1.64e-07	ESCA
METTL1	1.97431	0.981348	1.73e-07	3.02e-06	ESCA
ADAR	1.64804	0.720753	3.18e-07	4.77e-06	ESCA
FTSJ2	1.74714	0.804995	5.41e-07	7.1e-06	ESCA
FBL	1.95461	0.966884	7.6e-07	8.86e-06	ESCA
NSUN5	1.82676	0.869287	2.98e-06	3.13e-05	ESCA
NAT10	1.67943	0.747971	7.64e-06	7.29e-05	ESCA
TRMT112	1.99245	0.994544	1.12e-05	9.58e-05	ESCA
WDR4	1.69918	0.764842	1.25e-05	9.58e-05	ESCA
NSUN2	1.69046	0.757419	1.35e-05	9.58e-05	ESCA
TRMT1	1.72758	0.788751	1.37e-05	9.58e-05	ESCA
QTRTD1	1.64979	0.722286	4.28e-05	0.000281097	ESCA
CDK5RAP1	1.50734	0.592008	5.22e-05	0.0003224	ESCA
EMG1	1.75004	0.807386	6.35e-05	0.000370388	ESCA
FTSJ1	1.56852	0.649403	9.27e-05	0.000512492	ESCA
DUS4L	1.67243	0.741949	0.000137907	0.000689535	ESCA
MRM1	1.74198	0.800731	0.000270892	0.00118515	ESCA
GTPBP3	1.58785	0.667074	0.000335913	0.00135657	ESCA
PUSL1	1.51672	0.600952	0.00242562	0.00878242	ESCA
METTL8	1.55985	0.641409	0.00312956	0.0109535	ESCA
THG1L	2.69402	1.42976	7.16e-13	7.52e-11	GBM
ZCCHC4	2.26633	1.18036	1.49e-10	7.82e-09	GBM
CDKAL1	2.39145	1.25789	2.05e-09	5.39e-08	GBM
DKC1	2.0566	1.04026	7.02e-09	1.47e-07	GBM
THUMPD3	1.69329	0.759829	1.35e-07	2.03e-06	GBM
CCDC76	2.2413	1.16433	2.74e-07	3.41e-06	GBM
PUS3	1.94745	0.961586	2.92e-07	3.41e-06	GBM
FTSJD1	2.06009	1.04271	1.11e-06	1.07e-05	GBM
TRMT2B	1.9442	0.959177	1.12e-06	1.07e-05	GBM
FBL	2.23472	1.16009	1.79e-06	1.57e-05	GBM
NOP2	1.95072	0.96401	6.88e-06	5.16e-05	GBM
TYW1	1.76794	0.822072	1.88e-05	0.000131428	GBM
PUS7	1.96466	0.974279	2.9e-05	0.000190522	GBM
FTSJ2	1.6493	0.721856	3.56e-05	0.000207389	GBM
URM1	1.84127	0.880703	4.15e-05	0.000229445	GBM
QTRTD1	1.91097	0.934305	4.6e-05	0.000241461	GBM
ALKBH1	1.68137	0.749637	6.75e-05	0.000337425	GBM
NSUN7	5.82843	2.54311	0.000258021	0.00123146	GBM
DUS3L	1.76604	0.820515	0.000360334	0.001645	GBM
FTSJ1	1.51745	0.601645	0.000408452	0.00178698	GBM
EMG1	2.13539	1.0945	0.000513845	0.0021475	GBM
METTL3	1.71764	0.780429	0.000628526	0.00237082	GBM
DUS4L	1.68887	0.756057	0.000927581	0.00335848	GBM
TRMT61B	1.53042	0.61393	0.00127794	0.00447278	GBM
OSGEP	1.63818	0.712097	0.00164067	0.00547169	GBM
PUS10	1.58926	0.668354	0.00178699	0.00568588	GBM
METTL2B	1.56642	0.647469	0.00281144	0.00843433	GBM
METTL1	3.66511	1.87386	0.0033358	0.00972941	GBM
RG9MTD2	1.5689	0.649756	0.00361281	0.0101984	GBM
METTL2A	1.551	0.6332	0.00369087	0.0101984	GBM
RG9MTD1	1.51183	0.596301	0.00736907	0.0179942	GBM
PUSL1	1.56704	0.648044	0.00793432	0.0189342	GBM
ADAT3	1.73954	0.798708	0.0134542	0.0300573	GBM
ADAR	1.70343	0.768444	2.83e-20	1.48e-18	HNSC
PUS1	1.55557	0.637447	6.01e-10	7.01e-09	HNSC
TRMT112	1.50457	0.589347	1.17e-09	1.23e-08	HNSC
NOP2	1.50058	0.58552	1.62e-09	1.54e-08	HNSC
CTU1	1.54733	0.629783	8.86e-07	3.45e-06	HNSC
TYW1	1.56187	0.643273	5.78e-13	6.74e-12	KICH
DUS2L	1.72558	0.787085	1.29e-12	1.36e-11	KICH
NAT10	1.68899	0.756163	8.88e-12	8.48e-11	KICH
DUS4L	1.66331	0.734054	4.54e-11	3.4e-10	KICH
CTU2	1.80512	0.852092	4.94e-11	3.46e-10	KICH
NSUN2	1.5588	0.640439	1.17e-10	7.65e-10	KICH
MRM1	1.59116	0.670077	2.28e-09	1.41e-08	KICH
RPUSD2	1.55097	0.633167	1.43e-08	7.4e-08	KICH
TRMT1	1.70654	0.771072	5.38e-08	2.57e-07	KICH
GTPBP3	1.58908	0.668187	6.46e-08	2.82e-07	KICH
CTU1	1.94209	0.957607	1.09e-07	4.08e-07	KICH
TRMT61A	1.72796	0.789069	1.77e-07	6.41e-07	KICH
NSUN5	1.53091	0.614388	7.89e-07	2.67e-06	KICH
RPUSD1	1.66546	0.735918	1.7e-06	5.4e-06	KICH
ALKBH7	1.57487	0.655232	8.96e-06	2.69e-05	KICH
NSUN7	2.71907	1.44311	1.15e-05	3.35e-05	KICH
TRMU	1.50966	0.594224	2.49e-05	6.54e-05	KICH
C8orf79	2.35236	1.23411	0.000206833	0.000443214	KICH
ELP3	1.71555	0.778672	0.000336369	0.000692525	KICH
THG1L	1.9626	0.972768	1.99e-36	6.97e-35	KIRC
TRMT1	2.0868	1.06129	2.49e-33	6.55e-32	KIRC
FBL	1.73845	0.797802	1.4e-29	2.11e-28	KIRC
PUS7	1.74014	0.799202	6.14e-25	7.16e-24	KIRC
TRMT2A	1.7616	0.816888	2.53e-23	2.66e-22	KIRC
GTPBP3	1.54168	0.624502	4.69e-20	3.28e-19	KIRC
NOP2	1.61627	0.692672	2.54e-18	1.4e-17	KIRC
DUS3L	1.58857	0.667732	4.38e-18	2.3e-17	KIRC
QTRT1	1.84176	0.881088	2.48e-17	1.24e-16	KIRC
TRMT112	1.51981	0.603887	6.04e-17	2.88e-16	KIRC
PUS1	1.58383	0.663415	8.87e-16	3.73e-15	KIRC
CTU1	1.5236	0.607486	8.75e-12	2.62e-11	KIRC
ADAT2	1.52533	0.609123	8.1e-09	2.02e-08	KIRC
NOP2	2.03758	1.02686	7.82e-22	8.21e-20	KIRP
GTPBP3	1.65339	0.725424	1.43e-18	5e-17	KIRP
NSUN5	2.07526	1.0533	8.84e-18	2.32e-16	KIRP
PUS1	1.85955	0.894952	3.14e-15	6.6e-14	KIRP
TRMT1	1.90824	0.932241	2.81e-14	4.92e-13	KIRP
MRM1	1.83092	0.872566	5.85e-13	7.67e-12	KIRP
DUS2L	1.57337	0.653853	9.01e-10	9.46e-09	KIRP
RPUSD1	1.60299	0.680768	1.29e-09	1.23e-08	KIRP
EMG1	1.53877	0.621779	2.2e-09	1.9e-08	KIRP
TRMT112	1.55126	0.633439	2.35e-09	1.9e-08	KIRP
ADAT2	1.97797	0.98402	2.29e-08	1.14e-07	KIRP
DUS1L	1.53313	0.616475	1.29e-07	5.66e-07	KIRP
METTL6	1.79777	0.84621	1.26e-31	1.32e-29	LIHC
NSUN5	1.87351	0.905745	1.73e-22	9.07e-21	LIHC
TRMT1	1.83926	0.879128	5.51e-21	1.93e-19	LIHC
METTL3	1.62187	0.697658	1.81e-17	3.8e-16	LIHC
WDR4	1.9139	0.936512	5.29e-16	7.93e-15	LIHC
FTSJ3	1.51187	0.596336	2.62e-15	3.42e-14	LIHC
TRMT6	1.58709	0.666385	8.67e-15	8.27e-14	LIHC
GTPBP3	1.53253	0.615918	4.21e-14	3.68e-13	LIHC
RPUSD1	1.60056	0.678574	3.44e-13	2.41e-12	LIHC
TRMT61A	1.55775	0.639465	1.54e-11	9e-11	LIHC
MRM1	1.57548	0.655791	2.57e-10	1.17e-09	LIHC
ADAT2	1.77237	0.825677	4.71e-10	1.9e-09	LIHC
TRMU	1.57802	0.658118	5.48e-10	2.13e-09	LIHC
PUS1	1.55269	0.634769	1.27e-09	4.6e-09	LIHC
PUS7	1.56743	0.648403	2.58e-09	9.03e-09	LIHC
PUSL1	1.60498	0.682555	7.07e-08	2.01e-07	LIHC
CTU1	1.57499	0.655344	9.11e-08	2.52e-07	LIHC
FBL	1.59714	0.675492	1.16e-07	3.12e-07	LIHC
DKC1	2.12903	1.09019	1.51e-43	7.91e-42	LUAD
MRM1	2.41838	1.27404	1.44e-37	5.03e-36	LUAD
METTL1	2.50409	1.32428	1.22e-36	3.19e-35	LUAD
DUS1L	2.17423	1.1205	1.54e-36	3.24e-35	LUAD
PUS7	2.25654	1.17412	1.46e-34	2.56e-33	LUAD
NOP2	2.13494	1.0942	1.58e-31	2.36e-30	LUAD
PUS1	2.22655	1.15481	4.02e-31	5.28e-30	LUAD
DUS4L	2.02383	1.01709	1.47e-29	1.72e-28	LUAD
PUSL1	2.20986	1.14396	1.05e-28	1.1e-27	LUAD
NSUN2	1.93358	0.951274	2.47e-28	2.36e-27	LUAD
NSUN5	1.91813	0.939702	6.87e-28	6.01e-27	LUAD
TRUB2	1.81573	0.860552	2.1e-27	1.69e-26	LUAD
NAT10	1.57326	0.653756	4.05e-26	3.04e-25	LUAD
THUMPD2	1.59104	0.669968	5.23e-25	3.66e-24	LUAD
GTPBP3	1.82181	0.865374	3.99e-24	2.62e-23	LUAD
CTU2	1.82084	0.864604	2.13e-23	1.32e-22	LUAD
WDR4	1.85109	0.888373	7.58e-22	4.42e-21	LUAD
FTSJ1	1.62335	0.698976	1.03e-21	5.7e-21	LUAD
TRIT1	1.68256	0.750655	3.22e-21	1.69e-20	LUAD
METTL2A	1.60351	0.681237	6.36e-21	3.18e-20	LUAD
CDK5RAP1	1.50852	0.593134	4.69e-20	2.14e-19	LUAD
RPUSD1	1.86407	0.898454	6.09e-20	2.66e-19	LUAD
PUS7L	1.77922	0.831246	2.32e-19	9.76e-19	LUAD
METTL5	1.60003	0.678097	8.26e-19	3.34e-18	LUAD
TRMT2A	1.65937	0.730635	5.76e-17	2.16e-16	LUAD
TRMU	1.58463	0.664142	2.92e-14	8.52e-14	LUAD
TRMT1	1.51554	0.599832	8.72e-13	2.18e-12	LUAD
DKC1	3.35365	1.74573	2.74e-70	2.87e-68	LUSC
PUS7	3.31531	1.72914	1.26e-56	6.61e-55	LUSC
NOP2	3.04742	1.60759	1.54e-52	4.05e-51	LUSC
METTL8	2.57325	1.36359	1.36e-47	2.86e-46	LUSC
DUS4L	2.52419	1.33582	3.33e-45	5.83e-44	LUSC
METTL1	2.46334	1.30061	4.09e-45	6.13e-44	LUSC
PUS1	2.64711	1.40442	5.85e-43	7.67e-42	LUSC
NSUN2	2.36158	1.23975	1.92e-39	2.24e-38	LUSC
FBL	2.78982	1.48017	5.71e-37	5.99e-36	LUSC
TRMT6	2.1849	1.12757	6.54e-37	6.25e-36	LUSC
GTPBP3	2.63597	1.39833	8.6e-37	7.53e-36	LUSC
TRMT61B	1.87217	0.904714	3.19e-34	2.58e-33	LUSC
WDR4	2.45057	1.29312	2.15e-33	1.61e-32	LUSC
RPUSD1	2.21062	1.14445	3.35e-32	2.35e-31	LUSC
METTL5	1.92728	0.94657	9.69e-32	6.36e-31	LUSC
NAT10	1.97777	0.983877	1.06e-28	6.53e-28	LUSC
TRMU	2.04842	1.03451	1.43e-28	8.35e-28	LUSC
PUS7L	2.0674	1.04782	2.54e-28	1.4e-27	LUSC
TRUB2	1.91864	0.940082	2.8e-28	1.47e-27	LUSC
DUS1L	1.97136	0.979188	2.83e-26	1.42e-25	LUSC
TRMT2A	1.93813	0.954666	4.67e-25	2.23e-24	LUSC
THUMPD2	1.78174	0.833291	8.58e-25	3.92e-24	LUSC
MRM1	2.24365	1.16585	2.44e-24	1.02e-23	LUSC
FTSJ1	1.6521	0.724304	7.29e-24	2.94e-23	LUSC
TRIT1	2.04953	1.03529	4.32e-23	1.68e-22	LUSC
TRMT1	1.90299	0.928265	2.25e-22	8.42e-22	LUSC
RG9MTD1	1.92671	0.946141	9.25e-22	3.35e-21	LUSC
METTL2A	1.73528	0.795169	1.43e-21	5e-21	LUSC
RPUSD2	1.70422	0.769109	2.44e-21	8.26e-21	LUSC
NSUN5	1.87655	0.908085	1.47e-20	4.82e-20	LUSC
EMG1	1.94812	0.962086	4.55e-20	1.45e-19	LUSC
CTU1	1.94236	0.957813	7.83e-20	2.42e-19	LUSC
CTU2	1.74431	0.802658	2.14e-19	6.43e-19	LUSC
FTSJ2	1.54147	0.624311	3.38e-19	9.86e-19	LUSC
TRMT5	1.57741	0.657562	2e-18	5.68e-18	LUSC
TRUB1	1.65341	0.72544	4.94e-18	1.36e-17	LUSC
TRMT112	1.56853	0.649411	3.47e-16	9.1e-16	LUSC
PUSL1	1.88362	0.913508	6.61e-16	1.69e-15	LUSC
TRMT12	1.53504	0.618275	9.2e-16	2.3e-15	LUSC
DUS3L	1.72441	0.786103	7.95e-14	1.9e-13	LUSC
QTRT1	1.55206	0.634181	5.05e-10	1e-09	LUSC
ADARB1	2.79937	1.4851	0.00022205	0.0034146	PCPG
FTSJD2	1.58162	0.661406	0.00270815	0.0221059	PCPG
ADAR	1.82874	0.870846	0.00359061	0.0235634	PCPG
CDKAL1	1.54272	0.625474	0.00921913	0.0484004	PCPG
CTU1	1.95514	0.967268	5.73e-23	6.02e-21	PRAD
DUS1L	1.93769	0.954337	3.4e-22	1.41e-20	PRAD
ZCCHC6	1.78412	0.835211	2.98e-16	3.13e-15	PRAD
QTRT1	1.59078	0.669737	4.58e-15	3.44e-14	PRAD
ADAT2	1.7794	0.83139	8.1e-13	5e-12	PRAD
NOP2	3.06118	1.61409	1.02e-19	1.07e-17	READ
METTL1	2.50489	1.32475	5.02e-17	2.63e-15	READ
PUS7	3.26248	1.70597	2.2e-16	7.71e-15	READ
NAT10	2.35774	1.2374	8.67e-16	2.28e-14	READ
PUS1	2.71247	1.43961	2.34e-15	4.92e-14	READ
DKC1	2.47449	1.30713	1.17e-13	2.05e-12	READ
TRMT1	2.67712	1.42068	1.67e-12	2.5e-11	READ
ADAT2	3.03728	1.60278	2.24e-12	2.94e-11	READ
WDR4	2.99249	1.58135	3.82e-12	4.46e-11	READ
NSUN5	2.31544	1.21129	9.13e-12	9.1e-11	READ
GTPBP3	2.39726	1.26139	9.53e-12	9.1e-11	READ
FTSJ1	2.26987	1.18261	1.79e-11	1.57e-10	READ
CDK5RAP1	2.09616	1.06775	3.65e-11	2.95e-10	READ
TUT1	1.82561	0.868376	2.03e-10	1.53e-09	READ
CTU2	2.34382	1.22886	7.03e-09	4.92e-08	READ
RPUSD1	2.2892	1.19485	1.05e-07	6.92e-07	READ
FTSJ2	1.65407	0.726023	1.67e-07	1.03e-06	READ
CTU1	2.68633	1.42564	2.92e-07	1.7e-06	READ
THUMPD2	1.84843	0.886302	4.15e-07	2.29e-06	READ
DUS4L	1.92838	0.947386	5.38e-07	2.82e-06	READ
DUS1L	1.80134	0.849072	5.74e-07	2.87e-06	READ
RPUSD4	1.57264	0.653189	2.51e-06	1.2e-05	READ
TRMT2A	1.89746	0.924069	3.14e-06	1.43e-05	READ
DUS3L	2.00427	1.00308	3.4e-06	1.49e-05	READ
MRM1	2.0046	1.00332	4.97e-06	2.09e-05	READ
FBL	1.81787	0.862249	1.16e-05	4.56e-05	READ
RPUSD3	1.60344	0.681169	1.17e-05	4.56e-05	READ
TRMT112	1.68079	0.74914	2.14e-05	8.03e-05	READ
QTRTD1	1.6819	0.750089	4.36e-05	0.00015271	READ
TRMT61A	1.82418	0.867249	7.38e-05	0.000249875	READ
PUSL1	1.93595	0.95304	0.000258499	0.000822498	READ
NSUN6	1.5198	0.603883	0.000673873	0.00196546	READ
TRMU	1.60037	0.678402	0.000965808	0.00266868	READ
TRIT1	1.53386	0.617164	0.00116717	0.00314238	READ
TRMT11	1.50542	0.590168	0.00348073	0.00827825	READ
TRMT6	1.65203	0.724237	0.00354782	0.00827825	READ
QTRT1	1.58795	0.667165	0.00418338	0.00954902	READ
QTRTD1	1.97394	0.98108	3.49e-31	3.67e-29	STAD
DKC1	2.37642	1.24879	9.87e-29	5.18e-27	STAD
PUS7	2.87536	1.52374	2.87e-27	1.01e-25	STAD
NOP2	2.3028	1.20339	1.74e-25	4.56e-24	STAD
NAT10	1.84209	0.881341	1.17e-21	2.47e-20	STAD
PUS1	2.04662	1.03324	9.31e-21	1.63e-19	STAD
TRMT6	2.00848	1.00611	1.05e-17	1.57e-16	STAD
NSUN2	1.71297	0.776497	2.59e-16	3.4e-15	STAD
TYW1	1.53665	0.619786	6.67e-15	7.78e-14	STAD
METTL1	1.8997	0.925771	1.47e-14	1.5e-13	STAD
WDR4	1.85531	0.891661	1.59e-14	1.5e-13	STAD
ADAR	1.56244	0.6438	1.72e-14	1.5e-13	STAD
DUS4L	1.7508	0.808017	1.06e-13	8.54e-13	STAD
ADAT2	2.20382	1.14001	3.72e-13	2.6e-12	STAD
CDK5RAP1	1.53379	0.617099	1.96e-12	1.21e-11	STAD
FTSJ2	1.50975	0.594305	2.5e-12	1.46e-11	STAD
ADAT1	1.65613	0.727815	2.24e-11	1.24e-10	STAD
MRM1	1.82995	0.871802	5.87e-11	3.08e-10	STAD
TRMT1	1.50772	0.59237	9.37e-10	4.28e-09	STAD
PUS7L	1.60023	0.678282	4.55e-09	1.91e-08	STAD
NSUN5	1.51322	0.597622	5.41e-07	1.83e-06	STAD
PUSL1	1.54966	0.631951	1.67e-15	1.03e-14	THCA
DUS1L	2.44673	1.29085	1.76e-28	9.25e-27	UCEC
NOP2	2.18976	1.13077	3.92e-28	1.37e-26	UCEC
TRUB2	1.62441	0.699916	6.22e-18	1.09e-16	UCEC
NSUN5	1.67605	0.745065	7.77e-16	1.02e-14	UCEC
PUS1	1.86228	0.897068	1.34e-15	1.56e-14	UCEC
RPUSD1	1.94544	0.960094	3.59e-15	3.77e-14	UCEC
WDR4	1.87749	0.908807	1.41e-14	1.35e-13	UCEC
METTL2A	1.51625	0.600504	1.74e-12	1.22e-11	UCEC
METTL5	1.51056	0.595079	2.21e-12	1.45e-11	UCEC
PUSL1	1.86257	0.897295	1.26e-10	6.99e-10	UCEC
TRMU	1.5943	0.672921	6.39e-08	2.49e-07	UCEC
ADAT3	1.91713	0.93895	1.26e-07	4.57e-07	UCEC
PUS7	1.52652	0.610243	3.52e-07	1.23e-06	UCEC
ELP3	1.66003	0.73121	0.000468576	0.000984009	UCEC
