# Supplementary material for: Multi-omics characterization of RNA modification enzymes identifies NAT10 as a functionally validated prognostic biomarker in hepatocellular carcinoma
Source: Front Immunol. 2026 Jan 28;17:1764106. doi: 10.3389/fimmu.2026.1764106 (PMC12891137; doi:10.3389/fimmu.2026.1764106)
Supplement: Supplementary file 2 [file DataSheet2.zip › Suplementary_tables/Table 3.xlsx]

## Sheet: Sheet1
Table 3. Summary of the number of tumor types showing high expression for each RME across multiple cancer types.
gene	Number_of_cancers
ZCCHC4	1
WDR4	12
URM1	2
C2orf60	0
TYW3	0
TYW1	3
ZCCHC11	0
ZCCHC6	1
TUT1	1
TRUB2	5
TRNT1	0
TRMU	8
TRMT61B	2
TRMT61A	4
TRMT6	8
TRMT5	1
C4orf23	0
TRMT2B	2
TRMT2A	5
C1orf25	0
CCDC76	1
TRMT12	1
TRMT112	9
TRMT11	2
RG9MTD1	3
RG9MTD3	1
RG9MTD2	1
TRMT1	12
C9orf156	0
TRIT1	5
THUMPD3	1
THUMPD2	5
THUMPD1	0
THG1L	2
SEPSECS	0
RPUSD4	2
RPUSD3	2
RPUSD2	3
RPUSD1	12
QTRTD1	8
QTRT1	5
QRSL1	0
PUSL1	11
PUS7L	6
PUS7	13
TRUB1	1
PUS3	1
PUS10	2
PUS1	14
OSGEP	1
NSUN7	2
NSUN6	1
NSUN5	13
NSUN4	0
NSUN3	1
NSUN2	5
NOP2	15
NAT10	8
MTO1	0
RNMTL1	0
FTSJ2	7
MRM1	11
METTL8	3
METTL6	2
METTL5	4
METTL3	3
METTL2B	1
METTL2A	5
METT10D	1
METTL14	0
METTL1	10
C8orf79	2
KIAA1429	0
GTPBP3	13
FTSJ3	2
FTSJ1	8
FTO	0
FBL	8
EMG1	6
ELP3	2
DUS4L	9
DUS3L	5
DUS2L	4
DUS1L	10
DTWD2	0
DTWD1	0
TRDMT1	1
DKC1	10
CTU2	6
CTU1	10
FTSJD1	1
FTSJD2	1
CDKAL1	2
CDK5RAP1	5
ALKBH8	0
ALKBH7	1
ALKBH5	0
ALKBH3	0
ALKBH1	1
ADAT3	4
ADAT2	9
ADAT1	1
ADARB2	0
ADARB1	1
ADAR	6
