# Supplementary material for: Multi-omics characterization of RNA modification enzymes identifies NAT10 as a functionally validated prognostic biomarker in hepatocellular carcinoma
Source: Front Immunol. 2026 Jan 28;17:1764106. doi: 10.3389/fimmu.2026.1764106 (PMC12891137; doi:10.3389/fimmu.2026.1764106)
Supplement: Supplementary file 2 [file DataSheet2.zip › Suplementary_tables/Table 4.xlsx]

## Sheet: table S4 CNV_driven_genes_all_t
Table 4. Copy number variation (CNV) landscape of driver genes across multiple cancer types, including CNV frequency and correlation between CNV and gene expression levels.
gene	tumor	Amp	Del	cnv_mean	cnv_sd	sample_size	Correlation	Pvalue	n_samples	FDR	cnv_positive_percentage	driver_type
TRMT6	BLCA	0.318627	-0.0637255	0.192703	0.361691	408	0.634585	6.46e-47	404	1.49e-45	31.8627	Amplification-driven
NAT10	BLCA	0.0612745	-0.291667	-0.110382	0.502343	408	0.596903	2.33e-40	404	2.68e-39	29.1667	Deletion-driven
DUS4L	BLCA	0.230392	-0.0514706	0.128218	0.328983	408	0.588492	5.2e-39	404	3.98e-38	23.0392	Amplification-driven
QTRTD1	BLCA	0.281863	-0.0343137	0.177255	0.320762	408	0.516441	6.37e-29	404	2.93e-28	28.1863	Amplification-driven
ADAT2	BLCA	0.0514706	-0.237745	-0.112637	0.291527	408	0.472961	6.57e-24	404	2.52e-23	23.7745	Deletion-driven
TRMU	BLCA	0.0490196	-0.262255	-0.137757	0.290074	408	0.400218	5.67e-17	404	1.45e-16	26.2255	Deletion-driven
PUS7	BLCA	0.230392	-0.0514706	0.119922	0.281571	408	0.393094	2.22e-16	404	4.46e-16	23.0392	Amplification-driven
FBL	BLCA	0.262255	-0.0588235	0.178402	0.485184	408	0.392461	2.51e-16	404	4.46e-16	26.2255	Amplification-driven
DUS1L	BLCA	0.311275	-0.0147059	0.206804	0.354836	408	0.392429	2.52e-16	404	4.46e-16	31.1275	Amplification-driven
RPUSD1	BLCA	0.0294118	-0.223039	-0.122723	0.284015	408	0.391053	3.27e-16	404	5.06e-16	22.3039	Deletion-driven
CTU1	BLCA	0.235294	-0.0637255	0.122216	0.335406	408	0.35946	9.11e-14	404	1.16e-13	23.5294	Amplification-driven
TRMT6	BRCA	0.246296	-0.0851852	0.123165	0.369111	1080	0.53209	7.75e-80	1078	4.46e-79	24.6296	Amplification-driven
DUS1L	BRCA	0.268519	-0.103704	0.15922	0.485467	1080	0.480581	2.21e-63	1078	1.02e-62	26.8519	Amplification-driven
TRMU	BRCA	0.062037	-0.35463	-0.175171	0.353837	1080	0.452501	1.58e-55	1078	4.53e-55	35.463	Deletion-driven
RPUSD1	BRCA	0.410185	-0.0472222	0.297906	0.469684	1080	0.372902	6.74e-37	1078	1.03e-36	41.0185	Amplification-driven
ADAT2	BRCA	0.103704	-0.219444	-0.0612056	0.377654	1080	0.35089	1.38e-32	1078	1.76e-32	21.9444	Deletion-driven
PUSL1	BRCA	0.037963	-0.284259	-0.141105	0.297578	1080	0.322372	1.72e-27	1078	2.08e-27	28.4259	Deletion-driven
QTRTD1	CESC	0.488136	-0.020339	0.450264	0.576527	295	0.715138	5.13e-47	292	1.18e-45	48.8136	Amplification-driven
TRMT6	CESC	0.261017	-0.0711864	0.17638	0.455537	295	0.57078	1.22e-26	292	1.4e-25	26.1017	Amplification-driven
FBL	CESC	0.247458	-0.0440678	0.179227	0.524346	295	0.441883	2.18e-15	292	1e-14	24.7458	Amplification-driven
CTU1	CESC	0.230508	-0.0677966	0.100505	0.362328	295	0.401335	9.99e-13	292	2.09e-12	23.0508	Amplification-driven
ADAT2	CESC	0.0542373	-0.227119	-0.0969424	0.299098	295	0.379643	1.91e-11	292	3.38e-11	22.7119	Deletion-driven
ADAT2	CHOL	0.0555556	-0.666667	-0.403806	0.40526	36	0.674389	6.49e-06	36	0.000149211	66.6667	Deletion-driven
WDR4	CHOL	0.0555556	-0.333333	-0.167583	0.385697	36	0.578158	0.000221603	36	0.00162342	33.3333	Deletion-driven
PUSL1	CHOL	0.0277778	-0.777778	-0.523389	0.363356	36	0.571079	0.000275346	36	0.00162342	77.7778	Deletion-driven
METTL1	CHOL	0.222222	0	0.187444	0.63177	36	0.535342	0.000767196	36	0.00294092	22.2222	Amplification-driven
NOP2	CHOL	0.222222	-0.0277778	0.123583	0.401292	36	0.524107	0.00103486	36	0.00340027	22.2222	Amplification-driven
TRMT6	COAD	0.379157	-0.146341	0.263162	0.623863	451	0.767812	2.64e-87	443	6.06e-86	37.9157	Amplification-driven
DUS4L	COAD	0.407982	-0.00443459	0.26431	0.33174	451	0.509073	1.4e-30	443	1.6e-29	40.7982	Amplification-driven
NSUN5	COAD	0.405765	-0.00443459	0.271202	0.349972	451	0.468171	1.63e-25	443	9.38e-25	40.5765	Amplification-driven
PUS7	COAD	0.407982	-0.00665188	0.264705	0.340778	451	0.440588	1.84e-22	443	8.45e-22	40.7982	Amplification-driven
TRMU	COAD	0.00886918	-0.219512	-0.146308	0.250538	451	0.340012	1.89e-13	443	4.05e-13	21.9512	Deletion-driven
PUSL1	COAD	0.0155211	-0.215078	-0.122078	0.269211	451	0.311173	2.11e-11	443	3.74e-11	21.5078	Deletion-driven
QTRTD1	ESCA	0.353261	-0.0869565	0.229505	0.481912	184	0.708957	2.95e-29	183	6.78e-28	35.3261	Amplification-driven
DUS4L	ESCA	0.36413	-0.103261	0.256516	0.558621	184	0.659645	3.17e-24	183	3.65e-23	36.413	Amplification-driven
PUS7	ESCA	0.396739	-0.0815217	0.298	0.554599	184	0.648311	3.36e-23	183	2.58e-22	39.6739	Amplification-driven
NOP2	ESCA	0.217391	-0.0978261	0.126543	0.44427	184	0.576264	1.4e-17	183	8.03e-17	21.7391	Amplification-driven
TRMT6	ESCA	0.391304	-0.0815217	0.232707	0.443786	184	0.56345	1.01e-16	183	4.65e-16	39.1304	Amplification-driven
NSUN5	ESCA	0.326087	-0.0543478	0.211565	0.431824	184	0.464003	3.7e-11	183	1.06e-10	32.6087	Amplification-driven
RPUSD1	ESCA	0.0869565	-0.23913	-0.0817717	0.308918	184	0.437339	6.01e-10	183	1.17e-09	23.913	Deletion-driven
TRMU	ESCA	0.11413	-0.201087	-0.0586196	0.311902	184	0.424681	2.08e-09	183	2.65e-09	20.1087	Deletion-driven
WDR4	ESCA	0.0380435	-0.413043	-0.226326	0.32261	184	0.391919	4.1e-08	183	4.71e-08	41.3043	Deletion-driven
FTSJ1	ESCA	0.0434783	-0.206522	-0.0789946	0.280345	184	0.382348	9.23e-08	183	1.01e-07	20.6522	Deletion-driven
DKC1	ESCA	0.217391	-0.0217391	0.129929	0.379886	184	0.345763	1.63e-06	183	1.71e-06	21.7391	Amplification-driven
TRMU	GBM	0.0242634	-0.298094	-0.206501	0.354527	577	0.652656	2.53e-19	148	5.82e-18	29.8094	Deletion-driven
PUS7	GBM	0.766031	-0.00693241	0.61549	0.432902	577	0.559029	1.53e-13	148	1.76e-12	76.6031	Amplification-driven
TRMT6	GBM	0.317158	-0.0190641	0.222407	0.339805	577	0.519289	1.36e-11	148	1.04e-10	31.7158	Amplification-driven
TRMT1	GBM	0.327556	-0.017331	0.204094	0.338544	577	0.480916	6.15e-10	148	3.02e-09	32.7556	Amplification-driven
METTL1	GBM	0.202773	-0.0415945	0.488522	1.21736	577	0.480229	6.55e-10	148	3.02e-09	20.2773	Amplification-driven
FBL	GBM	0.27383	-0.0606586	0.136847	0.368059	577	0.472469	1.34e-09	148	5.13e-09	27.383	Amplification-driven
NSUN5	GBM	0.774697	-0.00519931	0.630328	0.440595	577	0.461946	3.42e-09	148	1.12e-08	77.4697	Amplification-driven
ADAT2	GBM	0.0190641	-0.204506	-0.146458	0.310188	577	0.387762	1.12e-06	148	2.86e-06	20.4506	Deletion-driven
CTU1	GBM	0.239168	-0.121317	0.054565	0.395659	577	0.375418	2.58e-06	148	5.94e-06	23.9168	Amplification-driven
GTPBP3	GBM	0.322357	-0.0190641	0.194083	0.318932	577	0.357403	8.22e-06	148	1.72e-05	32.2357	Amplification-driven
DUS4L	GBM	0.767764	-0.00693241	0.61849	0.432824	577	0.33645	2.9e-05	148	5.14e-05	76.7764	Amplification-driven
NSUN5	KICH	0.287879	-0.0151515	0.265621	0.486951	66	0.686299	2.01e-10	66	4.63e-09	28.7879	Amplification-driven
DUS1L	KICH	0.0151515	-0.681818	-0.498045	0.372832	66	0.587362	2.17e-07	66	2.49e-06	68.1818	Deletion-driven
WDR4	KICH	0.0606061	-0.454545	-0.298515	0.423658	66	0.550573	1.67e-06	66	9.61e-06	45.4545	Deletion-driven
PUSL1	KICH	0	-0.772727	-0.557318	0.330341	66	0.525108	5.99e-06	66	2.76e-05	77.2727	Deletion-driven
ADAT2	KICH	0.0151515	-0.757576	-0.553258	0.359473	66	0.505386	1.5e-05	66	5.77e-05	75.7576	Deletion-driven
NOP2	KICH	0.257576	-0.0151515	0.206152	0.388168	66	0.468467	7.28e-05	66	0.000239217	25.7576	Amplification-driven
TRMU	KICH	0.257576	-0.106061	0.150758	0.469255	66	0.458128	0.00010972	66	0.000315444	25.7576	Amplification-driven
PUS1	KICH	0.257576	-0.0151515	0.208576	0.386514	66	0.384682	0.00142695	66	0.00364666	25.7576	Amplification-driven
METTL1	KICH	0.242424	0	0.217076	0.38036	66	0.379676	0.0016654	66	0.00383043	24.2424	Amplification-driven
MRM1	KICH	0	-0.712121	-0.52647	0.346403	66	0.308307	0.0117849	66	0.0246411	71.2121	Deletion-driven
DUS4L	KIRC	0.25947	0	0.165739	0.282399	528	0.429296	5.92e-25	525	1.36e-23	25.947	Amplification-driven
PUS7	KIRC	0.265152	0	0.168922	0.285582	528	0.424123	2.46e-24	525	2.82e-23	26.5152	Amplification-driven
QTRTD1	KIRC	0.0530303	-0.219697	-0.0852178	0.273679	528	0.421523	4.98e-24	525	3.81e-23	21.9697	Deletion-driven
NSUN5	KIRC	0.255682	-0.00189394	0.163593	0.28326	528	0.404241	4.66e-22	525	2.68e-21	25.5682	Amplification-driven
DUS4L	KIRP	0.579861	-0.0104167	0.548351	0.592214	288	0.659216	2.77e-37	288	6.38e-36	57.9861	Amplification-driven
NSUN5	KIRP	0.583333	-0.00347222	0.537944	0.564975	288	0.617983	1e-31	288	1.15e-30	58.3333	Amplification-driven
NOP2	KIRP	0.364583	-0.00694444	0.261358	0.372728	288	0.515514	5.92e-21	288	4.54e-20	36.4583	Amplification-driven
QTRTD1	KIRP	0.284722	-0.0243056	0.201347	0.353024	288	0.461852	1.27e-16	288	6.34e-16	28.4722	Amplification-driven
DUS1L	KIRP	0.663194	-0.00347222	0.491399	0.402344	288	0.461371	1.38e-16	288	6.34e-16	66.3194	Amplification-driven
MRM1	KIRP	0.618056	-0.00347222	0.456083	0.415915	288	0.425637	4.21e-14	288	1.62e-13	61.8056	Amplification-driven
RPUSD1	KIRP	0.506944	-0.00694444	0.368056	0.40224	288	0.416339	1.68e-13	288	5.51e-13	50.6944	Amplification-driven
PUS1	KIRP	0.378472	-0.00347222	0.261712	0.364282	288	0.377964	3.27e-11	288	9.39e-11	37.8472	Amplification-driven
METTL1	KIRP	0.368056	0	0.260653	0.354019	288	0.35602	4.95e-10	288	1.14e-09	36.8056	Amplification-driven
TRMT6	KIRP	0.3125	-0.00347222	0.242319	0.407564	288	0.334663	5.76e-09	288	1.1e-08	31.25	Amplification-driven
PUS7	KIRP	0.576389	-0.0138889	0.542441	0.604874	288	0.316627	3.98e-08	288	7.03e-08	57.6389	Amplification-driven
ADAT2	LIHC	0.0621622	-0.318919	-0.172224	0.378136	370	0.527559	1.81e-27	364	4.16e-26	31.8919	Deletion-driven
DUS4L	LIHC	0.254054	-0.0513514	0.151603	0.381609	370	0.511401	1.2e-25	364	1.38e-24	25.4054	Amplification-driven
TRMT6	LIHC	0.216216	-0.0567568	0.115986	0.360056	370	0.488046	3.5e-23	364	2.69e-22	21.6216	Amplification-driven
DUS1L	LIHC	0.313514	-0.0243243	0.263481	0.526183	370	0.467646	3.54e-21	364	2.04e-20	31.3514	Amplification-driven
RPUSD1	LIHC	0.0702703	-0.216216	-0.0852378	0.39296	370	0.39203	8.05e-15	364	2.31e-14	21.6216	Deletion-driven
PUSL1	LIHC	0.0378378	-0.359459	-0.220568	0.368202	370	0.361087	1.19e-12	364	2.74e-12	35.9459	Deletion-driven
NSUN5	LIHC	0.251351	-0.0324324	0.156632	0.325927	370	0.351216	5.25e-12	364	1.1e-11	25.1351	Amplification-driven
PUS7	LIHC	0.254054	-0.0513514	0.149181	0.376628	370	0.341042	2.3e-11	364	4.06e-11	25.4054	Amplification-driven
DUS4L	LUAD	0.242248	-0.0503876	0.157409	0.380015	516	0.630984	3.29e-58	512	2.53e-57	24.2248	Amplification-driven
NSUN5	LUAD	0.218992	-0.0523256	0.132481	0.289469	516	0.576533	1.09e-46	512	6.28e-46	21.8992	Amplification-driven
PUS7	LUAD	0.242248	-0.0484496	0.151564	0.336522	516	0.517305	2.2e-36	512	8.43e-36	24.2248	Amplification-driven
DUS1L	LUAD	0.244186	-0.0271318	0.178273	0.319299	516	0.452684	3.11e-27	512	7.16e-27	24.4186	Amplification-driven
TRMU	LUAD	0.0600775	-0.232558	-0.127008	0.27885	516	0.403674	1.73e-21	512	3.32e-21	23.2558	Deletion-driven
TRMT1	LUAD	0.0116279	-0.281008	-0.175599	0.225594	516	0.372272	2.82e-18	512	5e-18	28.1008	Deletion-driven
QTRTD1	LUSC	0.516966	-0.0399202	0.406792	0.525215	501	0.748464	1.61e-90	498	3.7e-89	51.6966	Amplification-driven
DUS4L	LUSC	0.289421	-0.0439122	0.206182	0.426521	501	0.687882	4.87e-71	498	5.6e-70	28.9421	Amplification-driven
TRMT6	LUSC	0.317365	-0.0578842	0.243323	0.420231	501	0.667112	2.02e-65	498	1.55e-64	31.7365	Amplification-driven
PUS7	LUSC	0.299401	-0.0419162	0.226393	0.459789	501	0.626774	1.03e-55	498	5.93e-55	29.9401	Amplification-driven
NOP2	LUSC	0.329341	-0.0219561	0.288723	0.500409	501	0.613522	7.94e-53	498	3.65e-52	32.9341	Amplification-driven
DUS1L	LUSC	0.245509	-0.0958084	0.125591	0.384822	501	0.602287	1.74e-50	498	6.68e-50	24.5509	Amplification-driven
FBL	LUSC	0.271457	-0.107784	0.246786	0.713393	501	0.568617	5.39e-44	498	1.55e-43	27.1457	Amplification-driven
PUSL1	LUSC	0.0618762	-0.273453	-0.11376	0.321659	501	0.555846	1.01e-41	498	2.57e-41	27.3453	Deletion-driven
TRMU	LUSC	0.233533	-0.125749	0.099481	0.394073	501	0.55211	4.46e-41	498	1.03e-40	23.3533	Amplification-driven
NSUN5	LUSC	0.281437	-0.0419162	0.18804	0.387734	501	0.444715	1.47e-25	498	2.12e-25	28.1437	Amplification-driven
WDR4	LUSC	0.0499002	-0.339321	-0.16592	0.293597	501	0.418522	1.54e-22	498	1.87e-22	33.9321	Deletion-driven
QTRTD1	PCPG	0	-0.518519	-0.364864	0.34295	162	0.656537	2.43e-21	162	5.58e-20	51.8519	Deletion-driven
NAT10	PCPG	0.0185185	-0.308642	-0.191395	0.357674	162	0.651393	6.26e-21	162	7.2e-20	30.8642	Deletion-driven
TRMU	PCPG	0.00617284	-0.320988	-0.242722	0.356639	162	0.522658	9.74e-13	162	7.47e-12	32.0988	Deletion-driven
PUSL1	PCPG	0.00617284	-0.604938	-0.43071	0.365202	162	0.430958	1.04e-08	162	4.77e-08	60.4938	Deletion-driven
MRM1	PCPG	0.0246914	-0.209877	-0.125068	0.323058	162	0.379497	6.35e-07	162	2.43e-06	20.9877	Deletion-driven
TRMT6	READ	0.448485	-0.248485	0.233394	0.683632	165	0.817377	3.38e-39	158	7.78e-38	44.8485	Amplification-driven
DUS4L	READ	0.448485	-0.0121212	0.320939	0.39443	165	0.498071	2.76e-11	158	1.59e-10	44.8485	Amplification-driven
TRMU	READ	0.030303	-0.309091	-0.174885	0.315788	165	0.451983	2.5e-09	158	1.15e-08	30.9091	Deletion-driven
NSUN5	READ	0.448485	-0.00606061	0.325703	0.396498	165	0.441484	6.38e-09	158	2.45e-08	44.8485	Amplification-driven
WDR4	READ	0.0484848	-0.278788	-0.16737	0.327722	165	0.396646	2.48e-07	158	7.12e-07	27.8788	Deletion-driven
PUS7	READ	0.448485	-0.0121212	0.326261	0.402835	165	0.352178	5.68e-06	158	9.63e-06	44.8485	Amplification-driven
TRMT6	STAD	0.390023	-0.031746	0.27866	0.464525	441	0.693093	2.12e-60	413	4.88e-59	39.0023	Amplification-driven
DUS4L	STAD	0.251701	-0.0589569	0.156723	0.383565	441	0.537397	2.8e-32	413	3.22e-31	25.1701	Amplification-driven
PUS7	STAD	0.263039	-0.0657596	0.177701	0.472258	441	0.509477	1.16e-28	413	6.66e-28	26.3039	Amplification-driven
NSUN5	STAD	0.281179	-0.0226757	0.191596	0.376413	441	0.392789	1.1e-16	413	3.6e-16	28.1179	Amplification-driven
TRMU	UCEC	0.0333952	-0.22449	-0.121807	0.329162	539	0.317304	1.01e-13	524	3.88e-13	22.449	Deletion-driven
