# Supplementary material for: Multi-omics characterization of RNA modification enzymes identifies NAT10 as a functionally validated prognostic biomarker in hepatocellular carcinoma
Source: Front Immunol. 2026 Jan 28;17:1764106. doi: 10.3389/fimmu.2026.1764106 (PMC12891137; doi:10.3389/fimmu.2026.1764106)
Supplement: Supplementary file 2 [file DataSheet2.zip › Suplementary_tables/Table 5.xlsx]

## Sheet: Sheet1
Table 5. Cox regression analysis results examining the association between CNV driver gene expression and patient prognosis across multiple cancer types.
	GBM	CESC	LUAD	COAD	BRCA	ESCA	KIRP	STAD	UCEC	KIRC	LUSC	LIHC	READ	PCPG	BLCA	KICH	CHOL
ADAT2	0.660118	0.0199901	0.386442	0.230613	0.168652	0.482256	0.687116	0.117161	0.124839	0.018708	0.670499	0.00899968	0.0281889	0.242137	0.371511	0.156716	0.574061
CTU1	0.865416	0.00329629	0.0279217	0.071254	0.923599	0.423906	0.246607	0.14763	0.836705	0.00534973	0.955097	0.0236074	0.766365	0.923436	0.00502886	0.315814	0.298291
DKC1	0.891395	0.926481	0.0983411	0.500863	0.070517	0.126528	0.000858285	0.062376	0.592738	0.778342	0.843425	0.000128825	0.0117065	0.223539	0.385226	0.0104706	0.501132
DUS1L	0.10913	0.628231	0.504697	0.921208	0.0902223	0.701647	0.502295	0.107405	0.13612	3.7157e-05	0.643796	0.0856978	0.877878	0.867172	0.579061	0.137965	0.261921
DUS4L	0.0253014	0.143668	0.328625	0.340037	0.399252	0.483008	0.927672	0.981643	0.749383	0.0182852	0.355387	0.0856426	0.0822558	0.0886681	0.605534	0.0047665	0.527621
FBL	0.628324	0.42611	0.0108958	0.749397	0.3597	0.162828	0.00216645	0.815266	0.778194	0.436845	0.412826	0.00373032	0.0362053	0.697845	0.51932	0.203114	0.70544
FTSJ1	0.40022	0.318519	0.0960621	0.542323	0.00208728	0.825148	0.00680205	0.879287	0.736769	0.00449905	0.5188	5.93388e-06	0.251207	0.677278	0.974971	0.000684287	0.712509
GTPBP3	0.955303	0.770556	0.494744	0.326197	0.921135	0.650322	0.526914	0.0358302	0.97841	0.0016874	0.810781	0.0287884	0.127758	0.107937	0.621985	0.0466273	0.940802
METTL1	0.289295	0.749182	0.385981	0.884453	0.0510554	0.18203	0.202026	0.266428	0.383586	0.00114946	0.567985	0.000239208	0.329564	0.195683	0.0994049	0.23468	0.0972483
MRM1	0.13273	0.701085	0.0410299	0.495824	0.28709	0.421747	0.71422	0.41706	0.63156	0.737132	0.668755	0.0733433	0.369276	0.937627	0.372542	0.0193619	0.321413
NAT10	0.0309687	0.320369	0.0861338	0.297267	0.602797	0.811178	0.0808254	0.43625	0.61749	0.103033	0.415922	1.82596e-06	0.0905745	0.333591	0.162269	0.00207139	0.296257
NOP2	0.924185	0.174393	0.0050921	0.35753	0.921939	0.836379	0.00277696	0.156648	0.801198	2.20011e-10	0.398822	0.0034692	0.143028	0.324524	0.472929	0.000268544	0.755155
NSUN5	5.42918e-05	0.510102	0.109673	0.338848	0.544995	0.778575	0.438931	0.721339	0.71595	0.000347355	0.93767	0.000222028	0.827644	0.755502	0.0958263	0.021704	0.243391
PUS1	0.233227	0.961231	0.0293463	0.868267	0.918861	0.944774	0.0854807	0.243879	0.434842	1.0196e-07	0.83693	0.00036834	0.494425	0.935216	0.390982	0.0108277	0.983832
PUS7	0.657809	0.0193108	0.103035	0.975053	0.470806	0.474492	0.00129306	0.359088	0.90561	0.93129	0.594148	0.00101348	0.0790515	0.928551	0.073374	0.000833844	0.978798
PUSL1	0.849385	0.293034	0.663005	0.741662	0.640449	0.30794	0.87283	0.700457	0.195507	1.96342e-08	0.728428	0.000150572	0.963475	0.226279	0.274661	0.0410808	0.605136
QTRTD1	0.715664	0.802013	0.273669	0.653302	0.0812227	0.672867	0.161779	0.215156	0.785267	0.00826871	0.423699	0.0114146	0.0112914	0.434146	0.674023	0.0669859	0.768568
RPUSD1	0.282544	0.33154	0.0272391	0.485338	0.683685	0.101128	0.306979	0.0890524	0.957186	0.371837	0.196193	0.00203109	0.0978206	0.299139	0.945571	0.200707	0.199945
TRMT1	0.532415	0.24358	0.497939	0.0821236	0.320737	0.0885433	0.075503	0.0173169	0.679127	0.000124099	0.203167	0.00056296	0.307222	0.828065	0.398818	0.0322067	0.502366
TRMT6	0.773366	0.549695	0.0342376	0.301776	0.343775	0.195257	0.0268603	0.321418	0.653787	0.374821	0.585032	9.4068e-06	0.11031	0.0881222	0.66932	0.0611479	0.766682
TRMU	0.728804	0.516535	0.265916	0.766578	0.202084	0.686311	0.969291	0.125647	0.101003	0.000865724	0.3078	1.71809e-05	0.0834701	0.0824321	0.164199	0.0090399	0.375142
WDR4	0.256615	0.0542397	0.000295687	0.644711	0.033417	0.757525	0.84728	0.0486084	0.146995	0.899696	0.986165	2.26406e-05	0.00581827	0.127549	0.00182094	0.108096	0.184427
