# Supplementary material for: Multi-omics characterization of RNA modification enzymes identifies NAT10 as a functionally validated prognostic biomarker in hepatocellular carcinoma
Source: Front Immunol. 2026 Jan 28;17:1764106. doi: 10.3389/fimmu.2026.1764106 (PMC12891137; doi:10.3389/fimmu.2026.1764106)
Supplement: Supplementary file 2 [file DataSheet2.zip › Suplementary_tables/Table 6.xlsx]

## Sheet: Sheet1
Table 6. Gene Set Enrichment Analysis (GSEA) results comparing high versus low RME signature groups in LIHC.
term	NES	FDR	tumor
HALLMARK_MYC_TARGETS_V1	3.09537	8.33333e-10	LIHC
HALLMARK_MYC_TARGETS_V2	2.94429	8.33333e-10	LIHC
HALLMARK_E2F_TARGETS	2.48248	8.33333e-10	LIHC
HALLMARK_DNA_REPAIR	2.26962	8.33333e-10	LIHC
HALLMARK_UV_RESPONSE_DN	-2.07012	8.33333e-10	LIHC
HALLMARK_EPITHELIAL_MESENCHYMAL_TRANSITION	-2.01878	8.33333e-10	LIHC
HALLMARK_G2M_CHECKPOINT	1.88159	3.47903e-08	LIHC
HALLMARK_INFLAMMATORY_RESPONSE	-1.76214	1.36038e-07	LIHC
HALLMARK_OXIDATIVE_PHOSPHORYLATION	1.81261	1.51519e-07	LIHC
HALLMARK_BILE_ACID_METABOLISM	-1.90079	2.19717e-07	LIHC
HALLMARK_XENOBIOTIC_METABOLISM	-1.63667	1.55207e-05	LIHC
HALLMARK_INTERFERON_GAMMA_RESPONSE	-1.64311	2.05256e-05	LIHC
HALLMARK_KRAS_SIGNALING_UP	-1.63964	2.05256e-05	LIHC
HALLMARK_TNFA_SIGNALING_VIA_NFKB	-1.61316	3.19059e-05	LIHC
HALLMARK_COAGULATION	-1.68261	9.61036e-05	LIHC
HALLMARK_MTORC1_SIGNALING	1.50886	0.000150358	LIHC
HALLMARK_REACTIVE_OXYGEN_SPECIES_PATHWAY	1.84874	0.000708909	LIHC
HALLMARK_ESTROGEN_RESPONSE_EARLY	-1.521	0.000708909	LIHC
HALLMARK_COMPLEMENT	-1.49579	0.000884826	LIHC
HALLMARK_UNFOLDED_PROTEIN_RESPONSE	1.60217	0.00218492	LIHC
HALLMARK_MYOGENESIS	-1.46201	0.00222992	LIHC
HALLMARK_TGF_BETA_SIGNALING	-1.65155	0.00399185	LIHC
HALLMARK_ANGIOGENESIS	-1.66744	0.00528662	LIHC
HALLMARK_ANDROGEN_RESPONSE	-1.52696	0.00813271	LIHC
HALLMARK_ALLOGRAFT_REJECTION	-1.38911	0.00943885	LIHC
HALLMARK_IL6_JAK_STAT3_SIGNALING	-1.50756	0.010044	LIHC
HALLMARK_FATTY_ACID_METABOLISM	-1.42636	0.0142277	LIHC
HALLMARK_HEDGEHOG_SIGNALING	-1.57153	0.018186	LIHC
HALLMARK_HYPOXIA	-1.36488	0.0185007	LIHC
HALLMARK_GLYCOLYSIS	1.16986	0.0319751	LIHC
HALLMARK_INTERFERON_ALPHA_RESPONSE	-1.39084	0.0484458	LIHC
HALLMARK_APOPTOSIS	-1.31772	0.0599093	LIHC
HALLMARK_APICAL_JUNCTION	-1.27977	0.0609813	LIHC
HALLMARK_APICAL_SURFACE	-1.3649	0.0936459	LIHC
HALLMARK_IL2_STAT5_SIGNALING	-1.228	0.107622	LIHC
HALLMARK_ESTROGEN_RESPONSE_LATE	-1.21171	0.121083	LIHC
HALLMARK_NOTCH_SIGNALING	-1.32573	0.149784	LIHC
HALLMARK_MITOTIC_SPINDLE	-1.18346	0.164642	LIHC
HALLMARK_ADIPOGENESIS	-1.17646	0.173322	LIHC
HALLMARK_KRAS_SIGNALING_DN	-1.16004	0.195876	LIHC
HALLMARK_UV_RESPONSE_UP	1.05524	0.218578	LIHC
HALLMARK_PEROXISOME	-1.15736	0.254276	LIHC
HALLMARK_HEME_METABOLISM	-1.09571	0.326397	LIHC
HALLMARK_PANCREAS_BETA_CELLS	-1.09936	0.386011	LIHC
HALLMARK_PROTEIN_SECRETION	-1.03782	0.465563	LIHC
HALLMARK_SPERMATOGENESIS	-0.838217	0.844194	LIHC
HALLMARK_CHOLESTEROL_HOMEOSTASIS	-0.809949	0.844194	LIHC
HALLMARK_WNT_BETA_CATENIN_SIGNALING	-0.777056	0.844194	LIHC
HALLMARK_P53_PATHWAY	-0.799879	0.904572	LIHC
HALLMARK_PI3K_AKT_MTOR_SIGNALING	-0.674891	0.968683	LIHC
