# Supplementary material for: Multi-omics characterization of RNA modification enzymes identifies NAT10 as a functionally validated prognostic biomarker in hepatocellular carcinoma
Source: Front Immunol. 2026 Jan 28;17:1764106. doi: 10.3389/fimmu.2026.1764106 (PMC12891137; doi:10.3389/fimmu.2026.1764106)
Supplement: Supplementary file 2 [file DataSheet2.zip › Suplementary_tables/Table 7.xlsx]

## Sheet: Sheet1
Table 7. Performance metrics of 87 machine learning algorithm combinations for HCC classification. This table summarizes the area under the receiver operating characteristic curve (AUC) values for all tested machine learning models in both the TCGA-LIHC training cohort and the GSE25097 validation cohort. Algorithm combinations include penalized regression (LASSO, Ridge, Elastic Net), stepwise gen…
Method	Train	GSE25097
Lasso+Stepglm[both]	0.973476	0.623672
SVM	0.893316	0.5
glmBoost+SVM	0.800642	0.5
Ridge	0.970053	0.543271
Lasso+SVM	0.874652	0.5
glmBoost+Ridge	0.951765	0.691327
Enet[alpha=0.1]	0.97246	0.504269
glmBoost+Enet[alpha=0.1]	0.951551	0.690513
Enet[alpha=0.2]	0.97246	0.495701
Enet[alpha=0.3]	0.972674	0.513666
glmBoost+Enet[alpha=0.3]	0.951551	0.690345
glmBoost+Enet[alpha=0.2]	0.951497	0.689976
Enet[alpha=0.4]	0.972995	0.479516
glmBoost+Enet[alpha=0.4]	0.951658	0.689454
Lasso+glmBoost	0.947861	0.667649
Enet[alpha=0.5]	0.973048	0.524783
glmBoost	0.947861	0.667649
glmBoost+Enet[alpha=0.5]	0.951176	0.687488
Enet[alpha=0.6]	0.972941	0.525935
glmBoost+Enet[alpha=0.6]	0.951283	0.688748
glmBoost+Enet[alpha=0.7]	0.951444	0.689899
glmBoost+Enet[alpha=0.8]	0.951283	0.688487
Enet[alpha=0.8]	0.97369	0.550734
Enet[alpha=0.9]	0.973422	0.548507
Lasso	0.974492	0.580063
Enet[alpha=0.7]	0.973476	0.545544
glmBoost+Enet[alpha=0.9]	0.95139	0.688348
glmBoost+Lasso	0.951176	0.686629
Lasso+plsRglm	0.970374	0.525797
glmBoost+plsRglm	0.952086	0.67201
glmBoost+Stepglm[forward]	0.952139	0.695581
Lasso+Stepglm[forward]	0.97631	0.619065
Stepglm[forward]	0.976096	0.621875
plsRglm	0.969519	0.513743
Stepglm[both]+Ridge	0.966096	0.543409
Stepglm[backward]+Ridge	0.966096	0.543409
Stepglm[both]+plsRglm	0.969786	0.526872
Stepglm[backward]+plsRglm	0.969786	0.526872
Stepglm[both]+Enet[alpha=0.9]	0.97262	0.581782
Stepglm[backward]+Enet[alpha=0.9]	0.973048	0.592101
Stepglm[both]+Enet[alpha=0.1]	0.972086	0.565828
Stepglm[backward]+Enet[alpha=0.1]	0.972086	0.565828
Stepglm[both]+Enet[alpha=0.8]	0.972995	0.590243
Stepglm[backward]+Enet[alpha=0.8]	0.972139	0.565767
Stepglm[both]+Enet[alpha=0.2]	0.972032	0.564631
Stepglm[backward]+Enet[alpha=0.2]	0.972086	0.560408
Stepglm[both]+Lasso	0.972727	0.583809
Stepglm[backward]+Lasso	0.972299	0.579433
Stepglm[both]+Enet[alpha=0.6]	0.972513	0.579986
Stepglm[backward]+Enet[alpha=0.6]	0.972299	0.572462
glmBoost+GBM	0.987594	0.799198
Stepglm[both]+Enet[alpha=0.7]	0.972193	0.567732
Stepglm[backward]+Enet[alpha=0.7]	0.972888	0.587402
Lasso+Stepglm[backward]	0.973476	0.623672
Stepglm[both]	0.973476	0.623672
Stepglm[backward]	0.973476	0.623672
glmBoost+Stepglm[both]	0.95107	0.725309
glmBoost+Stepglm[backward]	0.95107	0.725309
Stepglm[both]+Enet[alpha=0.4]	0.972353	0.568899
Stepglm[backward]+Enet[alpha=0.4]	0.97246	0.572646
Stepglm[both]+Enet[alpha=0.3]	0.972567	0.578097
Stepglm[backward]+Enet[alpha=0.3]	0.972032	0.562895
Stepglm[both]+glmBoost	0.947326	0.724526
Stepglm[backward]+glmBoost	0.947326	0.724526
Stepglm[both]+Enet[alpha=0.5]	0.972139	0.567164
Stepglm[backward]+Enet[alpha=0.5]	0.972781	0.582473
Lasso+GBM	0.993797	0.773125
GBM	0.996524	0.754776
Stepglm[both]+SVM	0.863316	0.503731
Stepglm[backward]+SVM	0.863316	0.503731
Stepglm[both]+GBM	0.994652	0.745439
Stepglm[backward]+GBM	0.992995	0.755712
LDA	0.966364	0.581045
glmBoost+LDA	0.947701	0.653891
Stepglm[both]+LDA	0.968717	0.514096
Stepglm[backward]+LDA	0.968717	0.514096
Lasso+LDA	0.967807	0.56698
XGBoost	0.994545	0.627779
Lasso+XGBoost	0.969652	0.661784
glmBoost+XGBoost	0.954358	0.721385
Stepglm[both]+XGBoost	0.979973	0.823828
Stepglm[backward]+XGBoost	0.996551	0.639227
NaiveBayes	0.949947	0.543241
Lasso+NaiveBayes	0.951551	0.498426
glmBoost+NaiveBayes	0.960214	0.545076
Stepglm[both]+NaiveBayes	0.949893	0.600954
Stepglm[backward]+NaiveBayes	0.949893	0.600954
