# Supplementary material for: Multi-omics characterization of RNA modification enzymes identifies NAT10 as a functionally validated prognostic biomarker in hepatocellular carcinoma
Source: Front Immunol. 2026 Jan 28;17:1764106. doi: 10.3389/fimmu.2026.1764106 (PMC12891137; doi:10.3389/fimmu.2026.1764106)
Supplement: Supplementary file 2 [file DataSheet2.zip › Suplementary_tables/Table 8.xlsx]

## Sheet: Table S8 Single cell_RMEs_expre
Table 8. Differential expression of 12 RME genes between tumor and normal tissues at single-cell resolution. Statistical comparison of RME gene expression between tumor-derived and adjacent normal tissue-derived cells across each identified cell type. Results include log2 fold changes, percentage of expressing cells in each condition, and Wilcoxon rank-sum test p-values with Bonferroni correction.
Gene	Group	Mean_Expression	Percent_Expressed
NOP2	tumor	0.0843586	13.0338
NOP2	con	0.148744	16.4441
WDR4	tumor	0.0467378	9.06909
WDR4	con	0.0355821	5.38736
PUS1	tumor	0.0502264	9.93168
PUS1	con	0.0300331	4.7728
DKC1	tumor	0.141087	21.8523
DKC1	con	0.10978	15.4916
TRMU	tumor	0.0636514	11.3007
TRMU	con	0.0450304	6.14558
FTSJ1	tumor	0.0715928	12.2715
FTSJ1	con	0.0738731	10.0165
ADAT2	tumor	0.0757603	11.5355
ADAT2	con	0.0580377	7.46515
TRMT1	tumor	0.0865697	15.0466
TRMT1	con	0.0672952	10.4129
NAT10	tumor	0.0740669	13.0681
NAT10	con	0.0570371	8.38832
METTL1	tumor	0.0295364	6.75301
METTL1	con	0.012915	2.34649
RPUSD1	tumor	0.0338827	6.74774
RPUSD1	con	0.0267158	4.11834
GTPBP3	tumor	0.0464111	8.73671
GTPBP3	con	0.0344685	5.11599
