# Supplementary material for: Multi-omics characterization of RNA modification enzymes identifies NAT10 as a functionally validated prognostic biomarker in hepatocellular carcinoma
Source: Front Immunol. 2026 Jan 28;17:1764106. doi: 10.3389/fimmu.2026.1764106 (PMC12891137; doi:10.3389/fimmu.2026.1764106)
Supplement: Supplementary file 2 [file DataSheet2.zip › Suplementary_tables/Table 9.xlsx]

## Sheet: Table S9_LASSO_selected_genes
Table 9. LASSO Cox regression results and the 6-gene prognostic signature coefficients. This table details the LASSO-penalized Cox regression output, including the optimal lambda value determined by 10-fold cross-validation, the six genes retained in the final model (DKC1, NAT10, PUS1, WDR4, ADAT2, and FTSJ1), and their corresponding regression coefficients used for risk score calculation.
gene	coefficient
DKC1	0.174023
NAT10	0.0766833
PUS1	0.0368779
WDR4	0.0252723
ADAT2	0.0148948
FTSJ1	0.0112907
